# Supplementary material for: JNK Signalling Regulates Self-Renewal of Proliferative Urine-Derived Renal Progenitor Cells via Inhibition of Ferroptosis
Source: Cells. 2023 Sep 2;12(17):2197. doi: 10.3390/cells12172197 (PMC10486975; doi:10.3390/cells12172197)
Supplement: Supplementary file 1 [file cells-12-02197-s001.zip]

Archive with 9 entries (9 files):
- Figure S1.tif
- Figure S2.tif
- Figure S3.tif
- Table S1_primer.xlsx
- Table S2_Venn 24h.xlsx
- Table S3_Venn 72h.xlsx
- Table S4_Venn 120h.xlsx
- Table S5_KEGG down up all.xlsx
- Table S6_Reactome Data.xlsx
