# Supplementary material for: JNK Signalling Regulates Self-Renewal of Proliferative Urine-Derived Renal Progenitor Cells via Inhibition of Ferroptosis
Source: Cells. 2023 Sep 2;12(17):2197. doi: 10.3390/cells12172197 (PMC10486975; doi:10.3390/cells12172197)
Supplement: Supplementary file 1 [file cells-12-02197-s001.zip › Table S2_Venn 24h.xlsx]

## Sheet: sheet
Table S2: Lists of exclusive and common genes of the Venn analysis for 24h.
UM51_24h_con	UM51_24h_JNK_inhib	UM51_24h_JNK_inhib:UM51_24h_con_x000D_
AJAP1	TAS1R3	SAMD11_x000D_
SLC45A1	DRAXIN	KLHL17_x000D_
CEP85	PRAMEF12	PLEKHN1_x000D_
EFCAB7	PRAMEF5	ISG15_x000D_
LRRC8B	CLCNKB	AGRN_x000D_
ECM1	PLA2G2F	TTLL10_x000D_
NUF2	UBXN10	B3GALT6_x000D_
FMO4	C1QB	SCNN1D_x000D_
AXDND1	GRHL3	PUSL1_x000D_
PPP1R12B	CD52	CPTP_x000D_
TMCC2	LIN28A	TMEM88B_x000D_
EXO1	C1orf94	VWA1_x000D_
PERM1	TFAP2E	MIB2_x000D_
MMEL1	KCNQ4	PRKCZ_x000D_
TMEM200B	GUCA2B	SKI_x000D_
SYDE2	KLF17	RER1_x000D_
FMO5	ACOT11	FAM213B_x000D_
OR10J3	MROH7	ARHGEF16_x000D_
TAF1A	ST6GALNAC5	TPRG1L_x000D_
SUSD4	WDR63	TP73_x000D_
LIN9	SLC6A17	SMIM1_x000D_
HIST3H3	CGN	DFFB_x000D_
ZNF669	LOC101928034	KCNAB2_x000D_
OLFML3	HCN3	RNF207_x000D_
CHRM3	DDR2	LINC00337_x000D_
GDF7	ZBTB37	HES3_x000D_
PLEKHH2	GJC2	ESPN_x000D_
PLEK	IBA57	PHF13_x000D_
PROM2	EDARADD	THAP3_x000D_
ITPRIPL1	OR2T2	CAMTA1_x000D_
GPR45	SLC2A5	VAMP3_x000D_
RGPD4	RAP1GAP	PER3_x000D_
COL4A3	NKAIN1	PARK7_x000D_
ALPI	FABP3	ENO1_x000D_
TWIST2	SLFNL1	H6PD_x000D_
ASPRV1	HIVEP3	SPSB1_x000D_
MGAT4A	GUCA2A	SLC25A33_x000D_
CYP27C1	DMRTA2	TMEM201_x000D_
LRP1B	KANK4	PIK3CD_x000D_
SLC38A11	TSPAN2	NMNAT1_x000D_
CHN1	SEMA6C	UBE4B_x000D_
PDE11A	FLG	KIF1B_x000D_
ZNF385B	SPRR2G	PGD_x000D_
TMEFF2	S100A14	APITD1-CORT_x000D_
C2orf83	KCNN3	PEX14_x000D_
LIPT1	PKLR	TARDBP_x000D_
ATP6V1E2	FCRL1	UBIAD1_x000D_
WDPCP	OR6N1	PTCHD2_x000D_
SLC6A11	IGSF9	FBXO44_x000D_
CMC1	ITLN1	FBXO6_x000D_
CMTM8	RP11-9L18.3	AGTRAP_x000D_
PRRT3	CD247	C1orf167_x000D_
SLCO2A1	ZNF648	PLOD1_x000D_
BCHE	NCF2	MFN2_x000D_
dorsnarby	FMOD	MIIP_x000D_
C3orf62	GOLT1A	TNFRSF8_x000D_
PLSCR2	LRRN2	TNFRSF1B_x000D_
ANKUB1	BTNL10	VPS13D_x000D_
USP17L18	CCSAP	PRDM2_x000D_
CLRN2	FAM89A	KAZN_x000D_
C4orf19	MAP1LC3C	TMEM51_x000D_
FAM114A1	FCGR2A	EFHD2_x000D_
N4BP2	PRAMEF27	DNAJC16_x000D_
NSUN7	TAS1R2	RSC1A1_x000D_
RASL11B	LINGO4	PLEKHM2_x000D_
ENAM	RORC	SLC25A34_x000D_
THAP9	SOX11	TMEM82_x000D_
INTU	LTBP1	FBLIM1_x000D_
PLK4	SIX3	SPEN_x000D_
FAM160A1	SLC1A4	C1orf64_x000D_
HAUS3	TEX37	NECAP2_x000D_
SLC2A9	STARD7-AS1	FAM231C_x000D_
ERVMER34-1	SH3RF3	CROCC_x000D_
LNX1	IL36G	PADI1_x000D_
EPHA5	MARCO	ARHGEF10L_x000D_
TMEM150C	INHBB	IGSF21_x000D_
DKK2	PPP1R1C	PAX7_x000D_
ZGRF1	CCDC150	MRTO4_x000D_
NDNF	MAP2	PQLC2_x000D_
CENPU	DES	OTUD3_x000D_
RAB3C	CCDC140	PLA2G5_x000D_
SLF1	C2orf72	CDA_x000D_
MEGF10	UGT1A1	PINK1_x000D_
WNT8A	KLHL30	NBPF3_x000D_
SPINK13	GAL3ST2	LDLRAD2_x000D_
RANBP17	FLJ33534	HSPG2_x000D_
ZFP2	NRXN1	CELA3B_x000D_
IRX4	ADD2	CDC42_x000D_
FASTKD3	REG3A	ZBTB40_x000D_
PDE4D	LYG2	C1QA_x000D_
POC5	EN1	C1QC_x000D_
ANKRD34B	SCN3A	EPHB2_x000D_
SEMA6A	MPP4	KDM1A_x000D_
SHROOM1	TMEM178A	ZNF436-AS1_x000D_
LRRTM2	PHOSPHO2	RPL11_x000D_
ARSI	GPR35	TCEB3_x000D_
CCDC69	KCNK12	PITHD1_x000D_
NAIP	SLC23A3	LYPLA2_x000D_
LCP2	GRM7	PNRC2_x000D_
HIST1H4F	ARPP21	NIPAL3_x000D_
HIST1H2BO	VILL	RCAN3_x000D_
MUC22	ACVR2B	NCMAP_x000D_
HCG22	ZNF502	CLIC4_x000D_
MSH5	TMIE	TMEM50A_x000D_
SLC16A10	GPR62	TMEM57_x000D_
ERMARD	STAB1	LDLRAP1_x000D_
C6orf52	CACNA2D3	EXTL1_x000D_
ZSCAN12	FRG2C	ZNF593_x000D_
KCNK16	SIDT1	SH3BGRL3_x000D_
COL12A1	NR1I2	DHDDS_x000D_
COQ3	ALDH1L1-AS1	HMGN2_x000D_
RTN4IP1	RHO	RPS6KA1_x000D_
PDSS2	H1FOO	ARID1A_x000D_
SOGA3	SOX14	PIGV_x000D_
TSTD3	ESYT3	ZDHHC18_x000D_
ATP6V1G2	FOXL2NB	SFN_x000D_
KHDC1	OTOL1	NUDC_x000D_
LINC00473	SERPINI1	TRNP1_x000D_
PSMG3-AS1	SOX2	WDTC1_x000D_
ELFN1	EPHB3	TMEM222_x000D_
NCF1	RTP1	SYTL1_x000D_
GTF2IRD2B	TMEM40	FAM76A_x000D_
SPDYE3	SCN5A	STX12_x000D_
VWDE	CSRNP1	PPP1R8_x000D_
AGR2	ALS2CL	THEMIS2_x000D_
TMEM196	PRSS42	SMPDL3B_x000D_
CYP3A5	MST1R	XKR8_x000D_
ATXN7L1	FEZF2	ATPIF1_x000D_
ZNF735	ALDH1L1	SESN2_x000D_
CCDC146	KLF15	MED18_x000D_
GS1-259H13.2	RBP2	PHACTR4_x000D_
STAG3	MASP1	RCC1_x000D_
ZPBP	IL20RB	TRNAU1AP_x000D_
PDGFRL	TPRG1	RAB42_x000D_
FGF17	SSUH2	GMEB1_x000D_
ESCO2	PRSS50	YTHDF2_x000D_
LRRCC1	HYAL3	EPB41_x000D_
MATN2	POPDC2	PTPRU_x000D_
CSGALNACT1	HGFAC	ZCCHC17_x000D_
TEX15	LINC01587	SERINC2_x000D_
CCNE2	LOC389199	LINC01225_x000D_
DSCC1	USP17L22	TINAGL1_x000D_
ACTL7A	USP17L24	HCRTR1_x000D_
BAG1	USP17L25	KHDRBS1_x000D_
ARID3C	USP17L26	TMEM39B_x000D_
FAM221B	USP17L28	KPNA6_x000D_
ZNF367	SLC10A4	TXLNA_x000D_
CCDC187	DSPP	CCDC28B_x000D_
REPS2	EGF	EIF3I_x000D_
PDK3	NPY2R	FAM167B_x000D_
GK	FAM218A	LCK_x000D_
GJB1	CPLX1	HDAC1_x000D_
PABPC5	JAKMIP1	RBBP4_x000D_
PLP1	PITX2	KIAA1522_x000D_
MUM1L1	PRSS12	S100PBP_x000D_
CXorf57	GPR78	HPCA_x000D_
PNMA6A	SMR3A	RNF19B_x000D_
TMEM27	ADAM29	AZIN2_x000D_
PHKA2	PLEKHG4B	ZNF362_x000D_
DMD	SLC1A3	ZSCAN20_x000D_
ALAS2	ISL1	GJA4_x000D_
ZCCHC5	CKMT2	ZMYM1_x000D_
SYTL4	CSF2	ZMYM4_x000D_
HS6ST2	SOWAHA	NCDN_x000D_
ZNF75D	PCDHB7	AGO4_x000D_
GAB3	PPARGC1B	AGO1_x000D_
AMELY	FABP6	AGO3_x000D_
FAM208B	TLX3	ADPRHL2_x000D_
CAMK1D	CCNO	MAP7D1_x000D_
MYO3A	FAM196B	THRAP3_x000D_
MASTL	KCNMB1	ZC3H12A_x000D_
ADAMTS14	PROP1	DNALI1_x000D_
OIT3	ADAMTS2	CDCA8_x000D_
NUDT13	FAM153B	MANEAL_x000D_
ATRNL1	ESM1	C1orf122_x000D_
PSTK	ACSL6	UTP11L_x000D_
TBATA	ECSCR	AKIRIN1_x000D_
LHPP	DPCR1	NDUFS5_x000D_
SCGB2A2	HCG27	MACF1_x000D_
GAL	PI16	OXCT2P1_x000D_
GRIK4	GLP1R	PPIE_x000D_
KIRREL3-AS3	APOBEC2	MFSD2A_x000D_
TRPM5	GUCA1A	CAP1_x000D_
STK33	NR2E1	RLF_x000D_
E2F8	ULBP1	ZMPSTE24_x000D_
VWCE	KIF25	SMAP2_x000D_
P4HA3	GCM2	ZFP69B_x000D_
B3GAT1	GFOD1	EXO5_x000D_
TRIM6	HIST1H1A	ZNF684_x000D_
FDXACB1	ZSCAN23	NFYC_x000D_
FXYD2	TRIM10	CTPS1_x000D_
RAD51AP1	HSPA1L	FOXO6_x000D_
KIAA1551	COL11A2	PPIH_x000D_
ANP32D	MDGA1	YBX1_x000D_
OR8S1	KCNK5	ERMAP_x000D_
C3AR1	PRPH2	ZNF691_x000D_
LINC01559	TCTE1	TMEM125_x000D_
HIST4H4	EPM2A	TIE1_x000D_
SYT10	T	CDC20_x000D_
KRT73	FRMD1	SZT2_x000D_
PMEL	PSMB8-AS1	PTPRF_x000D_
PPM1H	FILIP1	KDM4A_x000D_
PTPRB	RSPH10B2	ST3GAL3_x000D_
LUM	HECW1	ARTN_x000D_
BTG1	EPO	IPO13_x000D_
CRY1	AKR1B10	DPH2_x000D_
SELPLG	AKR1B15	ATP6V0B_x000D_
SDS	C7orf34	B4GALT2_x000D_
PLA2G1B	PDE1C	CCDC24_x000D_
HCAR1	CAMK2B	DMAP1_x000D_
SSPN	LOC401357	RNF220_x000D_
THAP2	ACTL6B	C1orf228_x000D_
C1R	PAX4	KIF2C_x000D_
PRB2	TRPV6	RPS8_x000D_
MYO1A	FSCN3	PLK3_x000D_
MPHOSPH8	MGC27345	BTBD19_x000D_
MRPS31	SPAG11A	UROD_x000D_
DLEU2	ZNF703	HPDL_x000D_
CCDC169	ADGRA2	TOE1_x000D_
ANG	BHLHE22	MMACHC_x000D_
SYT16	REXO1L11P	AKR1A1_x000D_
AKAP5	DCSTAMP	NASP_x000D_
ACOT4	COLEC10	TMEM69_x000D_
LRRC74A	WISP1	MAST2_x000D_
C14orf132	RHPN1	TSPAN1_x000D_
CYP46A1	SCX	LURAP1_x000D_
PLD4	DEFB103A	UQCRH_x000D_
NDRG2	DOK2	NSUN4_x000D_
ACYP1	LGI3	FAAH_x000D_
TMEM251	DUSP26	DMBX1_x000D_
C14orf37	C8orf86	CMPK1_x000D_
SEMA6D	MSC	FOXE3_x000D_
MEIS2	ABRA	CDKN2C_x000D_
HIGD2B	ENPP2	RNF11_x000D_
TARSL2	KLHL38	OSBPL9_x000D_
SCAMP5	COL22A1	BTF3L4_x000D_
MCTP2	GPR20	ZFYVE9_x000D_
ATF7IP2	C8orf46	PRPF38A_x000D_
ORC6	ADRA1A	GPX7_x000D_
CCDC113	HHLA1	FAM159A_x000D_
HIRIP3	PHF24	ZYG11B_x000D_
LOC730183	SPATA31C1	ZYG11A_x000D_
ZDHHC1	BSPRY	SCP2_x000D_
HYDIN	WDR38	PODN_x000D_
ZNF821	GFI1B	CPT2_x000D_
HBM	FOXD4	DMRTB1_x000D_
CKLF-CMTM1	C9orf24	LRRC42_x000D_
GSG2	KLF4	TCEANC2_x000D_
USP43	NR5A1	MRPL37_x000D_
GRAPL	PIP5KL1	TMEM61_x000D_
EFCAB5	C9orf50	BSND_x000D_
RND2	LCNL1	PCSK9_x000D_
C17orf53	FUT7	PRKAA2_x000D_
FLJ45513	SHROOM2	FGGY_x000D_
DLX4	EGFL6	HOOK1_x000D_
PLXDC1	SPACA5	NFIA_x000D_
BRCA1	AWAT1	INADL_x000D_
FOXJ1	FGF16	USP1_x000D_
ADCYAP1	TBC1D8B	ATG4C_x000D_
LRRC30	ARHGAP36	FOXD3_x000D_
SKA1	DDX26B	PGM1_x000D_
INO80C	SPANXB1	ROR1_x000D_
CCBE1	MAGEA11	RAVER2_x000D_
NMRK2	FATE1	AK4_x000D_
ZNF136	MAGEA4	DNAJC6_x000D_
ZNF30	DUSP9	LEPR_x000D_
GAPDHS	OPN1MW2	SGIP1_x000D_
KMT2B	P2RY8	MIER1_x000D_
SDHAF1	CXCR3	GADD45A_x000D_
CBLC	DMRTC1B	SRSF11_x000D_
ZNF14	RAB9B	HHLA3_x000D_
LIPE	FGF13	CTH_x000D_
PSG1	PPP1R3F	TYW3_x000D_
ZNF536	MAGEA5	RABGGTB_x000D_
PDE4C	PRYP4	AK5_x000D_
CEACAM8	PRR26	FAM73A_x000D_
SSTR4	CDH23	NEXN_x000D_
SLC12A5	CYP26C1	PTGFR_x000D_
C20orf96	CNNM1	IFI44L_x000D_
GFRA4	NKX2-3	IFI44_x000D_
E2F1	PNLIPRP2	ADGRL2_x000D_
ANKEF1	ENO4	PRKACB_x000D_
KRTAP10-5	ITIH5	RPF1_x000D_
CDC45	UCMA	CYR61_x000D_
GP1BB	ZNF488	SH3GLB1_x000D_
GRAMD4	FAM170B	LMO4_x000D_
CECR6	C10orf105	PKN2_x000D_
RASL10A	MSS51	ZNF326_x000D_
KIF15	KLLN	CDC7_x000D_
	PDZD7	BRDT_x000D_
	LBX1	EPHX4_x000D_
	SORCS1	BTBD8_x000D_
	C10orf82	KIAA1107_x000D_
	SYCE1	RPAP2_x000D_
	FFAR4	RPL5_x000D_
	KAZALD1	MTF2_x000D_
	PRAP1	DR1_x000D_
	ADIRF-AS1	FNBP1L_x000D_
	ODF3	ABCD3_x000D_
	PANO1	SLC44A3_x000D_
	MUC2	LOC729970_x000D_
	OR52K2	RWDD3_x000D_
	C11orf42	PTBP2_x000D_
	CNGA4	SNX7_x000D_
	LDHC	AGL_x000D_
	LRRC55	SLC35A3_x000D_
	CD6	MFSD14A_x000D_
	FOLR2	TRMT13_x000D_
	MYO7A	RTCA_x000D_
	CEP126	CDC14A_x000D_
	C11orf53	VCAM1_x000D_
	ST14	SLC30A7_x000D_
	OR51E2	S1PR1_x000D_
	C1QTNF4	PRMT6_x000D_
	OR10Q1	NTNG1_x000D_
	SLC15A3	FAM102B_x000D_
	SYT7	PRPF38B_x000D_
	SCGB1D4	STXBP3_x000D_
	ACY3	GPSM2_x000D_
	WNT11	TMEM167B_x000D_
	BLID	SARS_x000D_
	KRTAP5-7	CELSR2_x000D_
	CCDC184	SYPL2_x000D_
	WNT1	ATXN7L2_x000D_
	SOAT2	CYB561D1_x000D_
	NAV3	GPR61_x000D_
	ACACB	CSF1_x000D_
	TAS2R10	AHCYL1_x000D_
	ENDOU	STRIP1_x000D_
	KRT85	UBL4B_x000D_
	KRT74	RBM15_x000D_
	KRT78	PROK1_x000D_
	LOC100129940	CEPT1_x000D_
	HVCN1	PIFO_x000D_
	TMEM132D	ATP5F1_x000D_
	GALNT9	RAP1A_x000D_
	LRCOL1	DDX20_x000D_
	KIF5A	LOC643355_x000D_
	HELB	CTTNBP2NL_x000D_
	TAS2R31	WNT2B_x000D_
	PRB4	CAPZA1_x000D_
	SERPINE3	MOV10_x000D_
	CCDC70	FAM19A3_x000D_
	CDX2	LRIG2_x000D_
	LINC00282	MAGI3_x000D_
	SOX21	DCLRE1B_x000D_
	RNASE2	HIPK1_x000D_
	TMEM253	VANGL1_x000D_
	REM2	SLC22A15_x000D_
	AP4S1	MAB21L3_x000D_
	VRTN	PTGFRN_x000D_
	ESRRB	TTF2_x000D_
	KCNK13	MAN1A2_x000D_
	COX8C	FAM46C_x000D_
	KIF26A	WDR3_x000D_
	KLHL33	PHGDH_x000D_
	STXBP6	NBPF8_x000D_
	TMEM30B	NBPF26_x000D_
	RPS6KA5	SRGAP2C_x000D_
	MIR5195	LOC388692_x000D_
	KIAA0125	PPIAL4F_x000D_
	SFTA3	FAM72D_x000D_
	LINC01588	GPR89A_x000D_
	GOLGA8J	POLR3C_x000D_
	GOLGA8T	NUDT17_x000D_
	NR2E3	NUDT4P1_x000D_
	TBC1D21	NBPF12_x000D_
	ARID3B	BCL9_x000D_
	MAGEL2	GPR89B_x000D_
	PPP1R14D	NUDT4_x000D_
	FAM227B	PDE4DIP_x000D_
	DAPK2	PPIAL4C_x000D_
	RASL12	HIST2H4B_x000D_
	UBAP1L	HIST2H2AA3_x000D_
	MKRN3	HIST2H3A_x000D_
	ANKDD1A	HIST2H2AC_x000D_
	GOLGA8M	BOLA1_x000D_
	GOLGA8R	VPS45_x000D_
	OTUD7A	CIART_x000D_
	PRR25	MRPS21_x000D_
	CACNA1H	PRPF3_x000D_
	RNF151	RPRD2_x000D_
	SMIM22	TARS2_x000D_
	MYLPF	ADAMTSL4_x000D_
	ITGAL	SETDB1_x000D_
	ITGAM	ANXA9_x000D_
	FOXL1	PRUNE_x000D_
	CCDC78	BNIPL_x000D_
	CCDC154	C1orf56_x000D_
	PTX4	MLLT11_x000D_
	HS3ST6	GABPB2_x000D_
	C16orf90	SCNM1_x000D_
	IGSF6	PIP5K1A_x000D_
	ERN2	PSMD4_x000D_
	LINC01567	ZNF687_x000D_
	ZNF843	PSMB4_x000D_
	ABCC11	TUFT1_x000D_
	GAS8-AS1	SNX27_x000D_
	IGFALS	OAZ3_x000D_
	ZNF500	LCE3B_x000D_
	LCAT	LCE2D_x000D_
	SERPINF1	LCE2B_x000D_
	TM4SF5	LCE4A_x000D_
	SLC35G6	LCE1F_x000D_
	GLP2R	LCE1E_x000D_
	DNAH9	LCE1D_x000D_
	DRC3	LCE1A_x000D_
	MYO15A	SPRR4_x000D_
	EVPLL	SPRR1A_x000D_
	RNF112	LOR_x000D_
	SPACA3	S100A1_x000D_
	KRTAP9-4	CHTOP_x000D_
	KRTAP9-7	SNAPIN_x000D_
	RUNDC3A	NPR1_x000D_
	OR4D2	RPS27_x000D_
	MAP2K6	UBAP2L_x000D_
	CD300A	HAX1_x000D_
	C17orf99	AQP10_x000D_
	OR1E2	ATP8B2_x000D_
	ASGR1	IL6R_x000D_
	CCDC42	CHRNB2_x000D_
	PIK3R5	CKS1B_x000D_
	ZNF18	FLAD1_x000D_
	LRRC75A	LENEP_x000D_
	SLC47A2	ZBTB7B_x000D_
	CCL1	EFNA1_x000D_
	CCL5	SLC50A1_x000D_
	CCL14	TRIM46_x000D_
	CCL3	FDPS_x000D_
	SRCIN1	RUSC1_x000D_
	PRAC1	ASH1L-AS1_x000D_
	TMEM100	MSTO1_x000D_
	MPO	DAP3_x000D_
	CSH1	SYT11_x000D_
	ABCA8	LAMTOR2_x000D_
	TBC1D26	LMNA_x000D_
	RHBDL3	SEMA4A_x000D_
	KRTAP9-3	SLC25A44_x000D_
	MEIOC	PMF1_x000D_
	CLUL1	TMEM79_x000D_
	LDLRAD4	TSACC_x000D_
	ONECUT2	TTC24_x000D_
	ELANE	APOA1BP_x000D_
	MIR1199	HAPLN2_x000D_
	TMEM38A	BCAN_x000D_
	SLC5A5	RRNAD1_x000D_
	ZBTB32	PRCC_x000D_
	PAPL	PEAR1_x000D_
	IRGC	KIRREL_x000D_
	FOSB	CD1D_x000D_
	BHMG1	CD1E_x000D_
	NPAS1	IFI16_x000D_
	INAFM1	DUSP23_x000D_
	ELSPBP1	FCRL6_x000D_
	FGF21	ATP1A2_x000D_
	CCDC155	ATP1A4_x000D_
	KLK2	PEA15_x000D_
	EPS8L1	NCSTN_x000D_
	PLPPR3	NHLH1_x000D_
	LINGO3	VANGL2_x000D_
	INSR	KLHDC9_x000D_
	FCER2	NIT1_x000D_
	FBN3	UFC1_x000D_
	CCDC151	USP21_x000D_
	C19orf57	PPOX_x000D_
	OR7A17	NDUFS2_x000D_
	CRLF1	TOMM40L_x000D_
	CERS1	PCP4L1_x000D_
	ZFP14	SDHC_x000D_
	SLC17A7	FCRLA_x000D_
	IZUMO2	FCRLB_x000D_
	ASPDH	DUSP12_x000D_
	LRRC4B	ATF6_x000D_
	KLK12	UHMK1_x000D_
	LILRB5	UAP1_x000D_
	SHISA7	HSD17B7_x000D_
	C19orf18	PBX1_x000D_
	FXYD7	MGST3_x000D_
	CYP2F1	POGK_x000D_
	APOC2	POU2F1_x000D_
	ADM5	RCSD1_x000D_
	ZGLP1	MPZL1_x000D_
	ZNF442	DCAF6_x000D_
	CACNA1A	TIPRL_x000D_
	TM6SF2	SFT2D2_x000D_
	ZNF296	ATP1B1_x000D_
	LILRB2	BLZF1_x000D_
	EBF4	C1orf112_x000D_
	CST7	GORAB_x000D_
	BPIFB6	PRRC2C_x000D_
	ADIG	METTL13_x000D_
	KCNK15	SUCO_x000D_
	MMP9	PRDX6_x000D_
	DPH3P1	KLHL20_x000D_
	MYT1	DARS2_x000D_
	GPCPD1	RABGAP1L_x000D_
	PLCB1	CACYBP_x000D_
	C20orf203	RASAL2_x000D_
	SLA2	RALGPS2_x000D_
	MROH8	FAM20B_x000D_
	PTPRT	TOR3A_x000D_
	HELZ2	SOAT1_x000D_
	EFCAB8	FAM163A_x000D_
	DUSP15	TOR1AIP1_x000D_
	KRTAP10-9	CEP350_x000D_
	C21orf140	QSOX1_x000D_
	KRTAP23-1	LHX4_x000D_
	UMODL1-AS1	XPR1_x000D_
	ERVH48-1	KIAA1614_x000D_
	DNMT3L	MR1_x000D_
	SPATC1L	DHX9_x000D_
	RGL4	LAMC1_x000D_
	SUSD2	LAMC2_x000D_
	CABP7	SMG7_x000D_
	OSBP2	RGL1_x000D_
	ISX	TSEN15_x000D_
	CACNA1I	RNF2_x000D_
	FAM83F	C1orf27_x000D_
	TMEM211	TROVE2_x000D_
	TMEM191C	CDC73_x000D_
	MMP11	CFH_x000D_
	SPECC1L-ADORA2A	C1orf53_x000D_
	STKLD1	LHX9_x000D_
	DUX5	NEK7_x000D_
		CAMSAP2_x000D_
		GPR25_x000D_
		C1orf106_x000D_
		IGFN1_x000D_
		IPO9_x000D_
		SHISA4_x000D_
		TIMM17A_x000D_
		RNPEP_x000D_
		ELF3_x000D_
		TMEM183A_x000D_
		PPFIA4_x000D_
		ADORA1_x000D_
		BTG2_x000D_
		ATP2B4_x000D_
		LINC00260_x000D_
		ZBED6_x000D_
		SNRPE_x000D_
		SOX13_x000D_
		CNTN2_x000D_
		CDK18_x000D_
		MFSD4_x000D_
		C1orf186_x000D_
		SRGAP2_x000D_
		IKBKE_x000D_
		RASSF5_x000D_
		DYRK3_x000D_
		MAPKAPK2_x000D_
		CD55_x000D_
		CD46_x000D_
		MIR205HG_x000D_
		G0S2_x000D_
		DIEXF_x000D_
		SYT14_x000D_
		HHAT_x000D_
		RCOR3_x000D_
		TRAF5_x000D_
		DTL_x000D_
		PPP2R5A_x000D_
		NENF_x000D_
		ATF3_x000D_
		TATDN3_x000D_
		FLVCR1_x000D_
		RPS6KC1_x000D_
		SMYD2_x000D_
		CENPF_x000D_
		KCTD3_x000D_
		RRP15_x000D_
		TGFB2_x000D_
		IARS2_x000D_
		MARK1_x000D_
		C1orf115_x000D_
		MARC2_x000D_
		MARC1_x000D_
		MIA3_x000D_
		BROX_x000D_
		DISP1_x000D_
		CCDC185_x000D_
		CAPN2_x000D_
		FBXO28_x000D_
		DEGS1_x000D_
		CNIH4_x000D_
		SRP9_x000D_
		EPHX1_x000D_
		H3F3A_x000D_
		MIXL1_x000D_
		C1orf95_x000D_
		PSEN2_x000D_
		ADCK3_x000D_
		ZNF678_x000D_
		ARF1_x000D_
		GUK1_x000D_
		OBSCN_x000D_
		HIST3H2BB_x000D_
		RNF187_x000D_
		RAB4A_x000D_
		URB2_x000D_
		GALNT2_x000D_
		COG2_x000D_
		ARV1_x000D_
		GNPAT_x000D_
		SPRTN_x000D_
		NTPCR_x000D_
		KIAA1804_x000D_
		KCNK1_x000D_
		SLC35F3_x000D_
		COA6_x000D_
		GGPS1_x000D_
		TBCE_x000D_
		GPR137B_x000D_
		LGALS8_x000D_
		ACTN2_x000D_
		MTR_x000D_
		KMO_x000D_
		SDCCAG8_x000D_
		ZBTB18_x000D_
		DESI2_x000D_
		COX20_x000D_
		EFCAB2_x000D_
		CNST_x000D_
		SCCPDH_x000D_
		NLRP3_x000D_
		OR2G3_x000D_
		TRIM58_x000D_
		OR2W3_x000D_
		OR2T8_x000D_
		ZNF672_x000D_
		NOC2L_x000D_
		HES4_x000D_
		RNF223_x000D_
		C1orf159_x000D_
		TNFRSF18_x000D_
		TNFRSF4_x000D_
		SDF4_x000D_
		FAM132A_x000D_
		UBE2J2_x000D_
		ACAP3_x000D_
		CPSF3L_x000D_
		DVL1_x000D_
		MXRA8_x000D_
		AURKAIP1_x000D_
		CCNL2_x000D_
		MRPL20_x000D_
		ANKRD65_x000D_
		TMEM240_x000D_
		SSU72_x000D_
		C1orf233_x000D_
		NADK_x000D_
		GNB1_x000D_
		TMEM52_x000D_
		MORN1_x000D_
		PEX10_x000D_
		PANK4_x000D_
		HES5_x000D_
		LOC115110_x000D_
		MEGF6_x000D_
		WRAP73_x000D_
		TP73-AS1_x000D_
		LRRC47_x000D_
		CEP104_x000D_
		C1orf174_x000D_
		NPHP4_x000D_
		RPL22_x000D_
		ICMT_x000D_
		GPR153_x000D_
		ACOT7_x000D_
		NOL9_x000D_
		KLHL21_x000D_
		DNAJC11_x000D_
		TNFRSF9_x000D_
		RERE_x000D_
		GPR157_x000D_
		PIK3CD-AS2_x000D_
		CLSTN1_x000D_
		CTNNBIP1_x000D_
		LZIC_x000D_
		DFFA_x000D_
		CASZ1_x000D_
		SRM_x000D_
		EXOSC10_x000D_
		MTOR_x000D_
		FBXO2_x000D_
		MAD2L2_x000D_
		MTHFR_x000D_
		NPPB_x000D_
		KIAA2013_x000D_
		DHRS3_x000D_
		PRAMEF13_x000D_
		CASP9_x000D_
		AGMAT_x000D_
		UQCRHL_x000D_
		ZBTB17_x000D_
		HSPB7_x000D_
		FAM131C_x000D_
		EPHA2_x000D_
		ARHGEF19_x000D_
		RSG1_x000D_
		FBXO42_x000D_
		NBPF1_x000D_
		FAM231A_x000D_
		MFAP2_x000D_
		ATP13A2_x000D_
		SDHB_x000D_
		PADI2_x000D_
		RCC2_x000D_
		UBR4_x000D_
		EMC1_x000D_
		AKR7L_x000D_
		AKR7A3_x000D_
		AKR7A2_x000D_
		CAPZB_x000D_
		TMCO4_x000D_
		PLA2G2E_x000D_
		PLA2G2D_x000D_
		CAMK2N1_x000D_
		MUL1_x000D_
		SH2D5_x000D_
		HP1BP3_x000D_
		EIF4G3_x000D_
		ECE1_x000D_
		USP48_x000D_
		WNT4_x000D_
		LACTBL1_x000D_
		LUZP1_x000D_
		ZNF436_x000D_
		TCEA3_x000D_
		ASAP3_x000D_
		E2F2_x000D_
		ID3_x000D_
		GALE_x000D_
		HMGCL_x000D_
		FUCA1_x000D_
		SRSF10_x000D_
		IL22RA1_x000D_
		IFNLR1_x000D_
		STPG1_x000D_
		SYF2_x000D_
		RSRP1_x000D_
		RHCE_x000D_
		AUNIP_x000D_
		PAQR7_x000D_
		STMN1_x000D_
		PAFAH2_x000D_
		SLC30A2_x000D_
		UBXN11_x000D_
		AIM1L_x000D_
		GPN2_x000D_
		GPATCH3_x000D_
		NR0B2_x000D_
		KDF1_x000D_
		FAM46B_x000D_
		SLC9A1_x000D_
		MAP3K6_x000D_
		FCN3_x000D_
		WASF2_x000D_
		AHDC1_x000D_
		FGR_x000D_
		IFI6_x000D_
		RPA2_x000D_
		EYA3_x000D_
		SPCS2_x000D_
		DNAJC8_x000D_
		TAF12_x000D_
		SRSF4_x000D_
		MECR_x000D_
		SDC3_x000D_
		PUM1_x000D_
		SNRNP40_x000D_
		PEF1_x000D_
		COL16A1_x000D_
		ADGRB2_x000D_
		SPOCD1_x000D_
		PTP4A2_x000D_
		TMEM234_x000D_
		MARCKSL1_x000D_
		FAM229A_x000D_
		BSDC1_x000D_
		ZBTB8OS_x000D_
		SYNC_x000D_
		YARS_x000D_
		FNDC5_x000D_
		TMEM54_x000D_
		AK2_x000D_
		TRIM62_x000D_
		PHC2_x000D_
		CSMD2_x000D_
		DLGAP3_x000D_
		ZMYM6NB_x000D_
		KIAA0319L_x000D_
		RP4-728D4.2_x000D_
		PSMB2_x000D_
		C1orf216_x000D_
		CLSPN_x000D_
		TRAPPC3_x000D_
		EVA1B_x000D_
		STK40_x000D_
		LSM10_x000D_
		OSCP1_x000D_
		MRPS15_x000D_
		CSF3R_x000D_
		MEAF6_x000D_
		SNIP1_x000D_
		GNL2_x000D_
		RSPO1_x000D_
		C1orf109_x000D_
		YRDC_x000D_
		MTF1_x000D_
		INPP5B_x000D_
		SF3A3_x000D_
		FHL3_x000D_
		RHBDL2_x000D_
		PABPC4_x000D_
		HEYL_x000D_
		HPCAL4_x000D_
		OXCT2_x000D_
		TRIT1_x000D_
		MYCL_x000D_
		PPT1_x000D_
		COL9A2_x000D_
		RIMS3_x000D_
		CITED4_x000D_
		SCMH1_x000D_
		EDN2_x000D_
		FOXJ3_x000D_
		ZMYND12_x000D_
		CLDN19_x000D_
		P3H1_x000D_
		SVBP_x000D_
		SLC2A1_x000D_
		C1orf210_x000D_
		ELOVL1_x000D_
		MED8_x000D_
		HYI_x000D_
		SLC6A9_x000D_
		ERI3_x000D_
		TMEM53_x000D_
		TCTEX1D4_x000D_
		PTCH2_x000D_
		EIF2B3_x000D_
		HECTD3_x000D_
		MUTYH_x000D_
		PRDX1_x000D_
		CCDC17_x000D_
		GPBP1L1_x000D_
		IPP_x000D_
		PIK3R3_x000D_
		POMGNT1_x000D_
		LRRC41_x000D_
		KNCN_x000D_
		ATPAF1_x000D_
		EFCAB14_x000D_
		PDZK1IP1_x000D_
		TRABD2B_x000D_
		SPATA6_x000D_
		BEND5_x000D_
		FAF1_x000D_
		TTC39A_x000D_
		EPS15_x000D_
		NRDC_x000D_
		RAB3B_x000D_
		TXNDC12_x000D_
		CC2D1B_x000D_
		ORC1_x000D_
		ZCCHC11_x000D_
		COA7_x000D_
		ECHDC2_x000D_
		SLC1A7_x000D_
		C1orf123_x000D_
		MAGOH_x000D_
		LRP8_x000D_
		GLIS1_x000D_
		NDC1_x000D_
		YIPF1_x000D_
		HSPB11_x000D_
		LDLRAD1_x000D_
		TMEM59_x000D_
		SSBP3_x000D_
		PARS2_x000D_
		TTC22_x000D_
		DHCR24_x000D_
		USP24_x000D_
		TACSTD2_x000D_
		MYSM1_x000D_
		JUN_x000D_
		CYP2J2_x000D_
		TM2D1_x000D_
		DOCK7_x000D_
		ITGB3BP_x000D_
		JAK1_x000D_
		WDR78_x000D_
		SLC35D1_x000D_
		SERBP1_x000D_
		GNG12_x000D_
		WLS_x000D_
		DEPDC1_x000D_
		LRRC40_x000D_
		ANKRD13C_x000D_
		ZRANB2_x000D_
		NEGR1_x000D_
		CRYZ_x000D_
		PIGK_x000D_
		ZZZ3_x000D_
		USP33_x000D_
		FUBP1_x000D_
		ADGRL4_x000D_
		TTLL7_x000D_
		GNG5_x000D_
		CTBS_x000D_
		SSX2IP_x000D_
		LPAR3_x000D_
		C1orf52_x000D_
		BCL10_x000D_
		DDAH1_x000D_
		ZNHIT6_x000D_
		ODF2L_x000D_
		SEP15_x000D_
		GTF2B_x000D_
		CCBL2_x000D_
		GBP3_x000D_
		GBP1_x000D_
		BARHL2_x000D_
		ZNF644_x000D_
		TGFBR3_x000D_
		SETSIP_x000D_
		GFI1_x000D_
		EVI5_x000D_
		TMED5_x000D_
		BCAR3_x000D_
		DNTTIP2_x000D_
		GCLM_x000D_
		F3_x000D_
		CNN3_x000D_
		ALG14_x000D_
		RPL7_x000D_
		DPYD_x000D_
		FRRS1_x000D_
		SASS6_x000D_
		DBT_x000D_
		EXTL2_x000D_
		DPH5_x000D_
		VAV3_x000D_
		SLC25A24_x000D_
		WDR47_x000D_
		TAF13_x000D_
		C1orf194_x000D_
		PSRC1_x000D_
		MYBPHL_x000D_
		SORT1_x000D_
		PSMA5_x000D_
		AMIGO1_x000D_
		GNAT2_x000D_
		GSTM3_x000D_
		SLC16A4_x000D_
		LAMTOR5_x000D_
		KCNA10_x000D_
		KCNA2_x000D_
		LRIF1_x000D_
		DRAM2_x000D_
		DENND2D_x000D_
		WDR77_x000D_
		FAM212B_x000D_
		ST7L_x000D_
		SLC16A1_x000D_
		PHTF1_x000D_
		RSBN1_x000D_
		AP4B1_x000D_
		SYT6_x000D_
		TRIM33_x000D_
		NRAS_x000D_
		CSDE1_x000D_
		SIKE1_x000D_
		NGF_x000D_
		CD58_x000D_
		IGSF3_x000D_
		GDAP2_x000D_
		ZNF697_x000D_
		NOTCH2_x000D_
		FAM72B_x000D_
		FAM72C_x000D_
		PPIAL4E_x000D_
		NBPF15_x000D_
		SRGAP2B_x000D_
		NBPF20_x000D_
		PDZK1_x000D_
		RNF115_x000D_
		PIAS3_x000D_
		ITGA10_x000D_
		LIX1L_x000D_
		TXNIP_x000D_
		LOC105371242_x000D_
		PRKAB2_x000D_
		ACP6_x000D_
		NBPF11_x000D_
		PPIAL4G_x000D_
		NBPF9_x000D_
		HIST2H2BF_x000D_
		HIST2H3D_x000D_
		HIST2H4A_x000D_
		HIST2H2AB_x000D_
		SV2A_x000D_
		SF3B4_x000D_
		MTMR11_x000D_
		OTUD7B_x000D_
		ANP32E_x000D_
		APH1A_x000D_
		ENSA_x000D_
		GOLPH3L_x000D_
		CTSS_x000D_
		CTSK_x000D_
		ARNT_x000D_
		CERS2_x000D_
		FAM63A_x000D_
		LYSMD1_x000D_
		PI4KB_x000D_
		RFX5_x000D_
		SELENBP1_x000D_
		POGZ_x000D_
		TDRKH_x000D_
		CELF3_x000D_
		MRPL9_x000D_
		C2CD4D_x000D_
		THEM5_x000D_
		THEM4_x000D_
		S100A10_x000D_
		S100A11_x000D_
		CRNN_x000D_
		LCE3A_x000D_
		LCE1C_x000D_
		S100A6_x000D_
		S100A4_x000D_
		S100A3_x000D_
		S100A2_x000D_
		S100A16_x000D_
		S100A13_x000D_
		ILF2_x000D_
		GATAD2B_x000D_
		DENND4B_x000D_
		CRTC2_x000D_
		SLC39A1_x000D_
		JTB_x000D_
		RAB13_x000D_
		TPM3_x000D_
		C1orf43_x000D_
		UBE2Q1_x000D_
		ADAR_x000D_
		PMVK_x000D_
		PBXIP1_x000D_
		DPM3_x000D_
		THBS3_x000D_
		FAM189B_x000D_
		SCAMP3_x000D_
		CLK2_x000D_
		RUSC1-AS1_x000D_
		ASH1L_x000D_
		GON4L_x000D_
		RIT1_x000D_
		KIAA0907_x000D_
		SSR2_x000D_
		UBQLN4_x000D_
		MEX3A_x000D_
		PAQR6_x000D_
		SMG5_x000D_
		CCT3_x000D_
		MEF2D_x000D_
		IQGAP3_x000D_
		GPATCH4_x000D_
		NES_x000D_
		ISG20L2_x000D_
		MRPL24_x000D_
		HDGF_x000D_
		SH2D2A_x000D_
		ARHGEF11_x000D_
		ETV3L_x000D_
		ETV3_x000D_
		TAGLN2_x000D_
		PIGM_x000D_
		IGSF8_x000D_
		COPA_x000D_
		USF1_x000D_
		PVRL4_x000D_
		PFDN2_x000D_
		DEDD_x000D_
		B4GALT3_x000D_
		MPZ_x000D_
		C1orf111_x000D_
		LMX1A_x000D_
		ALDH9A1_x000D_
		TMCO1_x000D_
		TADA1_x000D_
		MPC2_x000D_
		GCSH_x000D_
		GPR161_x000D_
		NME7_x000D_
		SLC19A2_x000D_
		METTL18_x000D_
		SCYL3_x000D_
		KIFAP3_x000D_
		VAMP4_x000D_
		CENPL_x000D_
		RC3H1_x000D_
		MRPS14_x000D_
		KIAA0040_x000D_
		RFWD2_x000D_
		ABL2_x000D_
		TOR1AIP2_x000D_
		STX6_x000D_
		GLUL_x000D_
		RNASEL_x000D_
		ARPC5_x000D_
		EDEM3_x000D_
		FAM129A_x000D_
		TRMT1L_x000D_
		IVNS1ABP_x000D_
		TPR_x000D_
		UCHL5_x000D_
		GLRX2_x000D_
		ASPM_x000D_
		ZBTB41_x000D_
		DENND1B_x000D_
		ATP6V1G3_x000D_
		ZNF281_x000D_
		KIF14_x000D_
		DDX59_x000D_
		KIF21B_x000D_
		ASCL5_x000D_
		TMEM9_x000D_
		TNNI1_x000D_
		PHLDA3_x000D_
		CSRP1_x000D_
		ARL8A_x000D_
		UBE2T_x000D_
		SYT2_x000D_
		KDM5B_x000D_
		RABIF_x000D_
		KLHL12_x000D_
		ADIPOR1_x000D_
		CYB5R1_x000D_
		MYOG_x000D_
		MYBPH_x000D_
		ETNK2_x000D_
		KISS1_x000D_
		PPP1R15B_x000D_
		PIK3C2B_x000D_
		TMEM81_x000D_
		RBBP5_x000D_
		DSTYK_x000D_
		NUAK2_x000D_
		KLHDC8A_x000D_
		ELK4_x000D_
		SLC45A3_x000D_
		NUCKS1_x000D_
		RAB29_x000D_
		SLC41A1_x000D_
		PM20D1_x000D_
		SLC26A9_x000D_
		FAM72A_x000D_
		EIF2D_x000D_
		FCAMR_x000D_
		C1orf116_x000D_
		YOD1_x000D_
		LAMB3_x000D_
		C1orf74_x000D_
		IRF6_x000D_
		KCNH1_x000D_
		SLC30A1_x000D_
		NEK2_x000D_
		LPGAT1_x000D_
		INTS7_x000D_
		TMEM206_x000D_
		BATF3_x000D_
		NSL1_x000D_
		ANGEL2_x000D_
		PTPN14_x000D_
		ESRRG_x000D_
		GPATCH2_x000D_
		EPRS_x000D_
		BPNT1_x000D_
		RAB3GAP2_x000D_
		DUSP10_x000D_
		TLR5_x000D_
		TP53BP2_x000D_
		NVL_x000D_
		WDR26_x000D_
		LBR_x000D_
		ENAH_x000D_
		TMEM63A_x000D_
		LEFTY2_x000D_
		SDE2_x000D_
		ACBD3_x000D_
		PARP1_x000D_
		ITPKB_x000D_
		CDC42BPA_x000D_
		JMJD4_x000D_
		C1orf35_x000D_
		MRPL55_x000D_
		TRIM11_x000D_
		TRIM17_x000D_
		HIST3H2A_x000D_
		ACTA1_x000D_
		NUP133_x000D_
		ABCB10_x000D_
		TAF5L_x000D_
		PGBD5_x000D_
		C1orf198_x000D_
		TTC13_x000D_
		C1orf131_x000D_
		EXOC8_x000D_
		EGLN1_x000D_
		TSNAX_x000D_
		SIPA1L2_x000D_
		PCNXL2_x000D_
		TARBP1_x000D_
		IRF2BP2_x000D_
		TOMM20_x000D_
		B3GALNT2_x000D_
		LYST_x000D_
		NID1_x000D_
		ERO1B_x000D_
		LGALS8-AS1_x000D_
		HEATR1_x000D_
		MT1HL1_x000D_
		FH_x000D_
		OPN3_x000D_
		CHML_x000D_
		CEP170_x000D_
		AKT3_x000D_
		ADSS_x000D_
		SMYD3_x000D_
		TFB2M_x000D_
		AHCTF1_x000D_
		ZNF670_x000D_
		C1orf229_x000D_
		ZNF124_x000D_
		ZNF496_x000D_
		SH3BP5L_x000D_
		ZNF692_x000D_
		ATAD3B_x000D_
		ATAD3A_x000D_
		MMP23B_x000D_
		PLCH2_x000D_
		TNFRSF14_x000D_
		CLCN6_x000D_
		PRAMEF25_x000D_
		FHAD1_x000D_
		CELA2A_x000D_
		CLCNKA_x000D_
		SZRD1_x000D_
		MINOS1_x000D_
		NBL1_x000D_
		MINOS1-NBL1_x000D_
		SRRM1_x000D_
		SEPN1_x000D_
		MTFR1L_x000D_
		ZBTB8A_x000D_
		SH3D21_x000D_
		PPCS_x000D_
		C1orf50_x000D_
		CYP4B1_x000D_
		FPGT_x000D_
		FPGT-TNNI3K_x000D_
		ACADM_x000D_
		DNAJB4_x000D_
		HS2ST1_x000D_
		LRRC8C_x000D_
		LRRC8D_x000D_
		RNPC3_x000D_
		GNAI3_x000D_
		AMPD2_x000D_
		GSTM4_x000D_
		GSTM2_x000D_
		GSTM1_x000D_
		KCNC4_x000D_
		ATP1A1_x000D_
		FAM231D_x000D_
		POLR3GL_x000D_
		CHD1L_x000D_
		NBPF19_x000D_
		PLEKHO1_x000D_
		LCE1B_x000D_
		INTS3_x000D_
		SLC27A3_x000D_
		ADAM15_x000D_
		DCST1_x000D_
		EFNA4_x000D_
		EFNA3_x000D_
		MTX1_x000D_
		C1orf226_x000D_
		UCK2_x000D_
		C1orf220_x000D_
		IER5_x000D_
		NAV1_x000D_
		MDM4_x000D_
		LYPLAL1_x000D_
		CNIH3_x000D_
		SNAP47_x000D_
		RHOU_x000D_
		DISC1_x000D_
		TSNAX-DISC1_x000D_
		CDK11B_x000D_
		SLC35E2B_x000D_
		CDK11A_x000D_
		SLC35E2_x000D_
		FAAP20_x000D_
		TTC34_x000D_
		TNFRSF25_x000D_
		PLEKHG5_x000D_
		ERRFI1_x000D_
		HNRNPCL1_x000D_
		ALDH4A1_x000D_
		IFFO2_x000D_
		DDOST_x000D_
		HNRNPR_x000D_
		SMIM12_x000D_
		SFPQ_x000D_
		RRAGC_x000D_
		MYCBP_x000D_
		EBNA1BP2_x000D_
		MKNK1_x000D_
		MOB3C_x000D_
		STIL_x000D_
		CDCP2_x000D_
		CYB5RL_x000D_
		PLPP3_x000D_
		OMA1_x000D_
		GBP2_x000D_
		ARHGAP29_x000D_
		CLCC1_x000D_
		RHOC_x000D_
		PPM1J_x000D_
		BCAS2_x000D_
		WARS2_x000D_
		SEC22B_x000D_
		PEX11B_x000D_
		RBM8A_x000D_
		NBPF10_x000D_
		NOTCH2NL_x000D_
		NBPF14_x000D_
		HIST2H2AA4_x000D_
		HIST2H2BE_x000D_
		MCL1_x000D_
		ADAMTSL4-AS1_x000D_
		CDC42SE1_x000D_
		VPS72_x000D_
		PYGO2_x000D_
		SHC1_x000D_
		KRTCAP2_x000D_
		MUC1_x000D_
		GBA_x000D_
		YY1AP1_x000D_
		ARHGEF2_x000D_
		GLMP_x000D_
		C1orf204_x000D_
		DCAF8_x000D_
		PEX19_x000D_
		F11R_x000D_
		TSTD1_x000D_
		CREG1_x000D_
		PIGC_x000D_
		ACBD6_x000D_
		TNNT2_x000D_
		LAD1_x000D_
		PLEKHA6_x000D_
		AIDA_x000D_
		LEFTY1_x000D_
		PYCR2_x000D_
		RBM34_x000D_
		ARID4B_x000D_
		HNRNPU_x000D_
		ACP1_x000D_
		SNTG2_x000D_
		TPO_x000D_
		TRAPPC12_x000D_
		RPS7_x000D_
		COLEC11_x000D_
		RNF144A_x000D_
		ID2_x000D_
		ASAP2_x000D_
		CPSF3_x000D_
		IAH1_x000D_
		TAF1B_x000D_
		KLF11_x000D_
		RRM2_x000D_
		C2orf48_x000D_
		HPCAL1_x000D_
		KCNF1_x000D_
		PQLC3_x000D_
		TRIB2_x000D_
		FAM84A_x000D_
		DDX1_x000D_
		VSNL1_x000D_
		GEN1_x000D_
		MSGN1_x000D_
		RHOB_x000D_
		KLHL29_x000D_
		UBXN2A_x000D_
		NCOA1_x000D_
		CENPO_x000D_
		RAB10_x000D_
		HADHB_x000D_
		EPT1_x000D_
		KCNK3_x000D_
		MAPRE3_x000D_
		TMEM214_x000D_
		AGBL5_x000D_
		EMILIN1_x000D_
		KHK_x000D_
		TCF23_x000D_
		ATRAID_x000D_
		CAD_x000D_
		SNX17_x000D_
		NRBP1_x000D_
		SLC4A1AP_x000D_
		FOSL2_x000D_
		WDR43_x000D_
		CLIP4_x000D_
		YPEL5_x000D_
		LCLAT1_x000D_
		EHD3_x000D_
		SPAST_x000D_
		SLC30A6_x000D_
		YIPF4_x000D_
		BIRC6_x000D_
		TTC27_x000D_
		CRIM1_x000D_
		GPATCH11_x000D_
		NDUFAF7_x000D_
		QPCT_x000D_
		GALM_x000D_
		GEMIN6_x000D_
		PKDCC_x000D_
		EML4_x000D_
		MTA3_x000D_
		LINC01126_x000D_
		DYNC2LI1_x000D_
		PPM1B_x000D_
		CAMKMT_x000D_
		PRKCE_x000D_
		EPAS1_x000D_
		RHOQ_x000D_
		CRIPT_x000D_
		SOCS5_x000D_
		TTC7A_x000D_
		EPCAM_x000D_
		FOXN2_x000D_
		PPP1R21_x000D_
		CHAC2_x000D_
		ERLEC1_x000D_
		SPTBN1_x000D_
		RPS27A_x000D_
		CFAP36_x000D_
		VRK2_x000D_
		PAPOLG_x000D_
		PEX13_x000D_
		AHSA2_x000D_
		USP34_x000D_
		COMMD1_x000D_
		B3GNT2_x000D_
		EHBP1_x000D_
		OTX1_x000D_
		MDH1_x000D_
		UGP2_x000D_
		LGALSL_x000D_
		AFTPH_x000D_
		CEP68_x000D_
		ACTR2_x000D_
		ETAA1_x000D_
		PNO1_x000D_
		ANTXR1_x000D_
		GMCL1_x000D_
		PCBP1_x000D_
		PCYOX1_x000D_
		VAX2_x000D_
		ATP6V1B1_x000D_
		MPHOSPH10_x000D_
		ZNF638_x000D_
		DYSF_x000D_
		SPR_x000D_
		EMX1_x000D_
		NOTO_x000D_
		SMYD5_x000D_
		CCT7_x000D_
		ALMS1_x000D_
		STAMBP_x000D_
		ACTG2_x000D_
		DGUOK_x000D_
		MTHFD2_x000D_
		WDR54_x000D_
		TTC31_x000D_
		TLX2_x000D_
		HTRA2_x000D_
		DOK1_x000D_
		SEMA4F_x000D_
		HK2_x000D_
		POLE4_x000D_
		MRPL19_x000D_
		REG3G_x000D_
		TMSB10_x000D_
		KCMF1_x000D_
		TCF7L1_x000D_
		TGOLN2_x000D_
		ELMOD3_x000D_
		SH2D6_x000D_
		MAT2A_x000D_
		VAMP8_x000D_
		VAMP5_x000D_
		RNF181_x000D_
		USP39_x000D_
		ATOH8_x000D_
		PTCD3_x000D_
		MRPL35_x000D_
		KDM3A_x000D_
		RMND5A_x000D_
		THNSL2_x000D_
		RPIA_x000D_
		TEKT4_x000D_
		MAL_x000D_
		KCNIP3_x000D_
		FAHD2A_x000D_
		CIAO1_x000D_
		NCAPH_x000D_
		ARID5A_x000D_
		FER1L5_x000D_
		CNNM3_x000D_
		ANKRD36_x000D_
		COX5B_x000D_
		INPP4A_x000D_
		UNC50_x000D_
		EIF5B_x000D_
		PDCL3_x000D_
		NPAS2_x000D_
		RPL31_x000D_
		CNOT11_x000D_
		MAP4K4_x000D_
		IL1R2_x000D_
		IL1R1_x000D_
		IL1RL2_x000D_
		TMEM182_x000D_
		MRPS9_x000D_
		C2orf49_x000D_
		NCK2_x000D_
		SULT1C2_x000D_
		SULT1C4_x000D_
		GCC2_x000D_
		LIMS1_x000D_
		RANBP2_x000D_
		SOWAHC_x000D_
		RGPD6_x000D_
		BCL2L11_x000D_
		MERTK_x000D_
		TMEM87B_x000D_
		FBLN7_x000D_
		ZC3H6_x000D_
		TTL_x000D_
		POLR1B_x000D_
		CHCHD5_x000D_
		SLC20A1_x000D_
		IL1F10_x000D_
		CBWD2_x000D_
		FOXD4L1_x000D_
		RABL2A_x000D_
		ACTR3_x000D_
		DDX18_x000D_
		INSIG2_x000D_
		STEAP3_x000D_
		DBI_x000D_
		TMEM37_x000D_
		CFAP221_x000D_
		PTPN4_x000D_
		EPB41L5_x000D_
		RALB_x000D_
		GLI2_x000D_
		TSN_x000D_
		GYPC_x000D_
		PROC_x000D_
		GPR17_x000D_
		SFT2D3_x000D_
		UGGT1_x000D_
		RAB6C_x000D_
		MZT2B_x000D_
		IMP4_x000D_
		PTPN18_x000D_
		CFC1B_x000D_
		TISP43_x000D_
		CCDC74A_x000D_
		GPR39_x000D_
		MGAT5_x000D_
		ACMSD_x000D_
		CCNT2_x000D_
		RAB3GAP1_x000D_
		R3HDM1_x000D_
		UBXN4_x000D_
		THSD7B_x000D_
		HNMT_x000D_
		SPOPL_x000D_
		ACVR2A_x000D_
		MBD5_x000D_
		EPC2_x000D_
		LYPD6B_x000D_
		FMNL2_x000D_
		ARL6IP6_x000D_
		PKP4_x000D_
		TANC1_x000D_
		MARCH7_x000D_
		TANK_x000D_
		PSMD14_x000D_
		GCA_x000D_
		CSRNP3_x000D_
		CERS6_x000D_
		PPIG_x000D_
		SSB_x000D_
		UBR3_x000D_
		SP5_x000D_
		GAD1_x000D_
		GORASP2_x000D_
		DCAF17_x000D_
		CYBRD1_x000D_
		DYNC1I2_x000D_
		HAT1_x000D_
		METAP1D_x000D_
		ITGA6_x000D_
		PDK1_x000D_
		ZAK_x000D_
		CDCA7_x000D_
		SP9_x000D_
		SCRN3_x000D_
		H3F3AP4_x000D_
		HOXD12_x000D_
		HOXD9_x000D_
		HOXD8_x000D_
		HOXD1_x000D_
		MTX2_x000D_
		HNRNPA3_x000D_
		AGPS_x000D_
		RBM45_x000D_
		PLEKHA3_x000D_
		UBE2E3_x000D_
		ITGA4_x000D_
		SSFA2_x000D_
		ZC3H15_x000D_
		ITGAV_x000D_
		FAM171B_x000D_
		GULP1_x000D_
		COL3A1_x000D_
		WDR75_x000D_
		ASNSD1_x000D_
		PMS1_x000D_
		INPP1_x000D_
		MFSD6_x000D_
		NAB1_x000D_
		GLS_x000D_
		MYO1B_x000D_
		SLC39A10_x000D_
		SF3B1_x000D_
		COQ10B_x000D_
		MARS2_x000D_
		SPATS2L_x000D_
		AOX1_x000D_
		NIF3L1_x000D_
		NDUFB3_x000D_
		CFLAR_x000D_
		CASP10_x000D_
		CASP8_x000D_
		STRADB_x000D_
		FZD7_x000D_
		NOP58_x000D_
		BMPR2_x000D_
		FAM117B_x000D_
		CARF_x000D_
		NBEAL1_x000D_
		CYP20A1_x000D_
		ABI2_x000D_
		NRP2_x000D_
		EEF1B2_x000D_
		ZDBF2_x000D_
		FASTKD2_x000D_
		CREB1_x000D_
		CCNYL1_x000D_
		PIKFYVE_x000D_
		RPE_x000D_
		CPS1_x000D_
		SPAG16_x000D_
		ATIC_x000D_
		TMEM169_x000D_
		XRCC5_x000D_
		SMARCAL1_x000D_
		IGFBP2_x000D_
		ARPC2_x000D_
		GPBAR1_x000D_
		PNKD_x000D_
		SLC11A1_x000D_
		CTDSP1_x000D_
		RQCD1_x000D_
		PLCD4_x000D_
		BCS1L_x000D_
		STK36_x000D_
		TTLL4_x000D_
		CYP27A1_x000D_
		WNT6_x000D_
		WNT10A_x000D_
		CDK5R2_x000D_
		FAM134A_x000D_
		ZFAND2B_x000D_
		ANKZF1_x000D_
		STK16_x000D_
		TUBA4B_x000D_
		DNAJB2_x000D_
		GMPPA_x000D_
		ASIC4_x000D_
		TMEM198_x000D_
		INHA_x000D_
		STK11IP_x000D_
		SLC4A3_x000D_
		SGPP2_x000D_
		ACSL3_x000D_
		MRPL44_x000D_
		RHBDD1_x000D_
		MFF_x000D_
		AGFG1_x000D_
		DAW1_x000D_
		FBXO36_x000D_
		SP140_x000D_
		SP140L_x000D_
		SP100_x000D_
		CAB39_x000D_
		ITM2C_x000D_
		SPATA3_x000D_
		PSMD1_x000D_
		ARMC9_x000D_
		B3GNT7_x000D_
		C2orf57_x000D_
		PTMA_x000D_
		COPS7B_x000D_
		DIS3L2_x000D_
		ALPP_x000D_
		ALPPL2_x000D_
		PRSS56_x000D_
		CHRND_x000D_
		CHRNG_x000D_
		EIF4E2_x000D_
		EFHD1_x000D_
		NEU2_x000D_
		INPP5D_x000D_
		ATG16L1_x000D_
		DGKD_x000D_
		TRPM8_x000D_
		SH3BP4_x000D_
		AGAP1_x000D_
		ACKR3_x000D_
		COPS8_x000D_
		MLPH_x000D_
		PRLH_x000D_
		RAMP1_x000D_
		ESPNL_x000D_
		FAM132B_x000D_
		TRAF3IP1_x000D_
		ASB1_x000D_
		NDUFA10_x000D_
		GPC1_x000D_
		RNPEPL1_x000D_
		AQP12A_x000D_
		AGXT_x000D_
		SNED1_x000D_
		PPP1R7_x000D_
		ANO7_x000D_
		SEPT2_x000D_
		FARP2_x000D_
		BOK_x000D_
		ATG4B_x000D_
		ING5_x000D_
		D2HGDH_x000D_
		NEU4_x000D_
		RTP5_x000D_
		FAM110C_x000D_
		SH3YL1_x000D_
		TMEM18_x000D_
		PXDN_x000D_
		MYT1L_x000D_
		TSSC1_x000D_
		ADI1_x000D_
		ITGB1BP1_x000D_
		ADAM17_x000D_
		YWHAQ_x000D_
		CYS1_x000D_
		ODC1_x000D_
		NOL10_x000D_
		PDIA6_x000D_
		ROCK2_x000D_
		NBAS_x000D_
		FAM49A_x000D_
		WDR35_x000D_
		MATN3_x000D_
		LAPTM4A_x000D_
		SDC1_x000D_
		PUM2_x000D_
		LDAH_x000D_
		ATAD2B_x000D_
		C2orf44_x000D_
		SF3B6_x000D_
		TP53I3_x000D_
		PFN4_x000D_
		ITSN2_x000D_
		PTRHD1_x000D_
		ADCY3_x000D_
		DNAJC27_x000D_
		POMC_x000D_
		DTNB_x000D_
		KIF3C_x000D_
		HADHA_x000D_
		ADGRF3_x000D_
		OTOF_x000D_
		OST4_x000D_
		PREB_x000D_
		SLC5A6_x000D_
		SLC30A3_x000D_
		UCN_x000D_
		MPV17_x000D_
		GTF3C2_x000D_
		EIF2B4_x000D_
		ZNF513_x000D_
		PPM1G_x000D_
		IFT172_x000D_
		FNDC4_x000D_
		ZNF512_x000D_
		CCDC121_x000D_
		SUPT7L_x000D_
		RBKS_x000D_
		TRMT61B_x000D_
		C2orf71_x000D_
		ALK_x000D_
		GALNT14_x000D_
		FAM98A_x000D_
		FEZ2_x000D_
		STRN_x000D_
		HEATR5B_x000D_
		EIF2AK2_x000D_
		CEBPZ_x000D_
		PRKD3_x000D_
		ATL2_x000D_
		HNRNPLL_x000D_
		SRSF7_x000D_
		DHX57_x000D_
		SOS1_x000D_
		MAP4K3_x000D_
		THUMPD2_x000D_
		OXER1_x000D_
		HAAO_x000D_
		ZFP36L2_x000D_
		THADA_x000D_
		LRPPRC_x000D_
		PREPL_x000D_
		SIX2_x000D_
		SRBD1_x000D_
		PIGF_x000D_
		MCFD2_x000D_
		FBXO11_x000D_
		PSME4_x000D_
		MTIF2_x000D_
		CCDC88A_x000D_
		PPP4R3B_x000D_
		PNPT1_x000D_
		EFEMP1_x000D_
		FANCL_x000D_
		BCL11A_x000D_
		PUS10_x000D_
		LOC339803_x000D_
		XPO1_x000D_
		CCT4_x000D_
		TMEM17_x000D_
		VPS54_x000D_
		PELI1_x000D_
		RAB1A_x000D_
		SPRED2_x000D_
		C1D_x000D_
		CNRIP1_x000D_
		GFPT1_x000D_
		NFU1_x000D_
		AAK1_x000D_
		SNRPG_x000D_
		FAM136A_x000D_
		TGFA_x000D_
		MCEE_x000D_
		PAIP2B_x000D_
		EXOC6B_x000D_
		PRADC1_x000D_
		FBXO41_x000D_
		EGR4_x000D_
		TPRKB_x000D_
		DUSP11_x000D_
		BOLA3_x000D_
		MOB1A_x000D_
		C2orf81_x000D_
		RTKN_x000D_
		MOGS_x000D_
		CCDC142_x000D_
		LBX2_x000D_
		PCGF1_x000D_
		AUP1_x000D_
		LOXL3_x000D_
		EVA1A_x000D_
		GCFC2_x000D_
		SUCLG1_x000D_
		RETSAT_x000D_
		CAPG_x000D_
		GGCX_x000D_
		TMEM150A_x000D_
		C2orf68_x000D_
		SFTPB_x000D_
		IMMT_x000D_
		CD8B_x000D_
		KRCC1_x000D_
		EIF2AK3_x000D_
		ASTL_x000D_
		DUSP2_x000D_
		STARD7_x000D_
		TMEM127_x000D_
		SNRNP200_x000D_
		NEURL3_x000D_
		KANSL3_x000D_
		LMAN2L_x000D_
		SEMA4C_x000D_
		FAHD2B_x000D_
		ANKRD36B_x000D_
		ACTR1B_x000D_
		TMEM131_x000D_
		COA5_x000D_
		KIAA1211L_x000D_
		TSGA10_x000D_
		MITD1_x000D_
		LYG1_x000D_
		TXNDC9_x000D_
		REV1_x000D_
		CHST10_x000D_
		CREG2_x000D_
		MFSD9_x000D_
		TGFBRAP1_x000D_
		FHL2_x000D_
		UXS1_x000D_
		RGPD3_x000D_
		SEPT10_x000D_
		MALL_x000D_
		NPHP1_x000D_
		LIMS3L_x000D_
		RGPD8_x000D_
		BUB1_x000D_
		ANAPC1_x000D_
		ZC3H8_x000D_
		RGPD5_x000D_
		CKAP2L_x000D_
		PAX8_x000D_
		SLC35F5_x000D_
		CCDC93_x000D_
		C2orf76_x000D_
		TMEM185B_x000D_
		TFCP2L1_x000D_
		CLASP1_x000D_
		NIFK_x000D_
		BIN1_x000D_
		ERCC3_x000D_
		MAP3K2_x000D_
		LIMS2_x000D_
		WDR33_x000D_
		POLR2D_x000D_
		AMMECR1L_x000D_
		SAP130_x000D_
		HS6ST1_x000D_
		CCDC74B_x000D_
		SMPD4_x000D_
		TUBA3E_x000D_
		CCDC115_x000D_
		FAM168B_x000D_
		WTH3DI_x000D_
		C2orf27B_x000D_
		LYPD1_x000D_
		TMEM163_x000D_
		CCNT2-AS1_x000D_
		ZRANB3_x000D_
		LCT_x000D_
		MCM6_x000D_
		DARS_x000D_
		GTDC1_x000D_
		ZEB2_x000D_
		ORC4_x000D_
		MMADHC_x000D_
		RND3_x000D_
		RBM43_x000D_
		NMI_x000D_
		STAM2_x000D_
		PRPF40A_x000D_
		LOC100144595_x000D_
		ACVR1_x000D_
		CCDC148_x000D_
		WDSUB1_x000D_
		BAZ2B_x000D_
		LY75-CD302_x000D_
		RBMS1_x000D_
[truncated: 11,501 more rows]
