# Supplementary material for: JNK Signalling Regulates Self-Renewal of Proliferative Urine-Derived Renal Progenitor Cells via Inhibition of Ferroptosis
Source: Cells. 2023 Sep 2;12(17):2197. doi: 10.3390/cells12172197 (PMC10486975; doi:10.3390/cells12172197)
Supplement: Supplementary file 1 [file cells-12-02197-s001.zip › Table S3_Venn 72h.xlsx]

## Sheet: sheet
Table S3: Lists of exclusive and common genes of the Venn analysis for 72h.
UM51_72h_con	UM51_72h_JNK_inhib	UM51_72h_JNK_inhib:UM51_72h_con_x000D_
PRDM16	SCNN1D	SAMD11_x000D_
TP73	SLC45A1	KLHL17_x000D_
AJAP1	PRAMEF12	PLEKHN1_x000D_
NCMAP	UBXN10	ISG15_x000D_
LCK	CELA3A	AGRN_x000D_
ZFP69B	EPHA8	TTLL10_x000D_
RIMKLA	C1QB	B3GALT6_x000D_
HPDL	IQCC	PUSL1_x000D_
LRRC8B	ZSCAN20	CPTP_x000D_
TDRD10	C1orf94	TAS1R3_x000D_
SLAMF8	KCNQ4	TMEM88B_x000D_
RCSD1	TMEM125	VWA1_x000D_
DTL	DMBX1	MIB2_x000D_
ZBTB18	IFI44	PRKCZ_x000D_
MMEL1	CDC7	SKI_x000D_
TNFRSF9	SLC6A17	RER1_x000D_
AGMAT	C1orf162	FAM213B_x000D_
MFAP2	ECM1	ARHGEF16_x000D_
RAP1GAP	S100A9	TPRG1L_x000D_
NKAIN1	LOC101928034	SMIM1_x000D_
ITLN1	CHRNB2	DFFB_x000D_
NR1I3	C1orf112	KCNAB2_x000D_
ANKRD45	ZBTB37	RNF207_x000D_
ZNF648	LINC00260	LINC00337_x000D_
PIGR	MFSD4	HES3_x000D_
HIST3H3	MARK1	ESPN_x000D_
CCSAP	NLRP3	PHF13_x000D_
ERO1B	OR2T2	THAP3_x000D_
ZNF670	WRAP73	CAMTA1_x000D_
OLFML3	NPHP4	VAMP3_x000D_
EFNA3	NPPA	PER3_x000D_
TAS1R2	PADI2	PARK7_x000D_
PLEKHH2	CNR2	ENO1_x000D_
REG3G	CSMD2	H6PD_x000D_
NCAPH	GUCA2A	SPSB1_x000D_
IL36G	SLC1A7	SLC25A33_x000D_
C2orf27A	LRP8	TMEM201_x000D_
PPP1R1C	ABCA4	PIK3CD_x000D_
GAL3ST2	F3	NMNAT1_x000D_
MYT1L	SASS6	UBE4B_x000D_
BCL11A	NBPF4	KIF1B_x000D_
GPAT2	SEMA6C	PGD_x000D_
BUB1	PGLYRP4	APITD1-CORT_x000D_
CKAP2L	S100A14	PEX14_x000D_
SCTR	INSRR	TARDBP_x000D_
LYPD1	RGS5	UBIAD1_x000D_
SCN9A	CD247	PTCHD2_x000D_
CHN1	METTL18	FBXO44_x000D_
ZNF385B	RGS16	FBXO6_x000D_
FEV	CHI3L1	DRAXIN_x000D_
PER2	GOLT1A	AGTRAP_x000D_
CENPA	PIK3C2B	C1orf167_x000D_
TMEM247	SLC26A9	PLOD1_x000D_
ACVR2B	RD3	MFN2_x000D_
STAB1	FAM89A	MIIP_x000D_
C3orf14	LGALS8-AS1	TNFRSF8_x000D_
CIDEC	CYP4B1	TNFRSF1B_x000D_
SCN5A	KCNC4	VPS13D_x000D_
LRRC2	NOS1AP	PRDM2_x000D_
CDC25A	RHOU	KAZN_x000D_
SPICE1	C1orf204	TMEM51_x000D_
COLQ	C2orf70	EFHD2_x000D_
MUSTN1	MAPRE3	DNAJC16_x000D_
PLSCR2	LTBP1	RSC1A1_x000D_
LOC389199	PROM2	PLEKHM2_x000D_
NSUN7	ITPRIPL1	SLC25A34_x000D_
WDR17	IL1RL2	TMEM82_x000D_
TENM3	RGPD4	FBLIM1_x000D_
CPLX1	INHBB	SPEN_x000D_
SLC2A9	CFC1B	C1orf64_x000D_
UGT2A3	CDCA7	CLCNKB_x000D_
PRSS12	ANKAR	NECAP2_x000D_
MAD2L1	PARD3B	FAM231C_x000D_
RAB3C	ZDBF2	CROCC_x000D_
MEGF10	DES	PADI1_x000D_
SOWAHA	SP140	PADI4_x000D_
KIF20A	UGT1A1	ARHGEF10L_x000D_
PCDHB7	FLJ33534	IGSF21_x000D_
FOXI1	ATAD2B	KLHDC7A_x000D_
CCNO	DNAJC27	PAX7_x000D_
ANKRD34B	NRXN1	MRTO4_x000D_
LIX1	ADD2	PQLC2_x000D_
PCDHB3	CCDC142	OTUD3_x000D_
ACSL6	GCFC2	PLA2G5_x000D_
PRELID2	TSGA10	PLA2G2F_x000D_
HIST1H3H	LCT	CDA_x000D_
CLPSL2	CXCR4	PINK1_x000D_
GUCA1A	SLC38A11	NBPF3_x000D_
CENPW	TMEFF2	LDLRAD2_x000D_
LAMA2	ABCA12	HSPG2_x000D_
NEDD9	PID1	CELA3B_x000D_
HIST1H3G	LINC00471	CDC42_x000D_
ZBTB12	COL6A3	ZBTB40_x000D_
BTNL2	MTERF4	C1QA_x000D_
HLA-DQB1	LIPT1	C1QC_x000D_
MLN	PHOSPHO2	EPHB2_x000D_
KCNK16	KCNK12	KDM1A_x000D_
PRPH2	TMIE	ZNF436-AS1_x000D_
OOEP	CRYBG3	RPL11_x000D_
CEP162	ADPRH	TCEB3_x000D_
EPHA7	ALDH1L1-AS1	PITHD1_x000D_
RTN4IP1	SOX14	LYPLA2_x000D_
RAET1E	SPSB4	PNRC2_x000D_
STRIP2	RASA2	GRHL3_x000D_
THSD7A	SERPINI1	NIPAL3_x000D_
POLR2J4	EPHB3	RCAN3_x000D_
ERVW-1	NCBP2-AS2	CLIC4_x000D_
GHRHR	TMEM40	TMEM50A_x000D_
GS1-259H13.2	POC1A	TMEM57_x000D_
ZPBP	ARHGEF3	LDLRAP1_x000D_
C7orf13	C3orf67	EXTL1_x000D_
GATA4	FEZF2	ZNF593_x000D_
NAT2	KIAA1524	SH3BGRL3_x000D_
EPHX2	HSPBAP1	LIN28A_x000D_
C8orf34	ALDH1L1	DHDDS_x000D_
C8orf31	KLF15	HMGN2_x000D_
ZNF696	ATR	RPS6KA1_x000D_
SCX	LRRC31	ARID1A_x000D_
DEFB1	GHSR	PIGV_x000D_
DEFB103A	LAMP3	ZDHHC18_x000D_
REXO1L4P	MASP1	SFN_x000D_
RUNX1T1	IL20RB	NUDC_x000D_
KLHL38	HYAL3	TRNP1_x000D_
CCDC166	ANKUB1	WDTC1_x000D_
TONSL	TM4SF19	TMEM222_x000D_
FOXH1	USP17L15	SYTL1_x000D_
NTRK2	USP17L23	FAM76A_x000D_
BSPRY	ZCCHC4	STX12_x000D_
PKN3	N4BP2	PPP1R8_x000D_
CNTFR	RASL11B	THEMIS2_x000D_
TRPM3	ENAM	SMPDL3B_x000D_
KIF27	CDS1	XKR8_x000D_
ZNF782	INTU	ATPIF1_x000D_
ACTL7B	TLR2	SESN2_x000D_
ANGPTL2	GLRB	MED18_x000D_
SLC34A3	ING2	PHACTR4_x000D_
PDK3	CYTL1	RCC1_x000D_
ZNF711	KCTD8	TRNAU1AP_x000D_
MUM1L1	EPHA5	RAB42_x000D_
SPANXB1	HPSE	GMEB1_x000D_
MAGEA11	DKK2	YTHDF2_x000D_
HSFX1	TIFA	EPB41_x000D_
COL4A6	NEUROG2	PTPRU_x000D_
MAGEA5	RNF175	ZCCHC17_x000D_
EXOC6	GPR78	SERINC2_x000D_
ATRNL1	FGF5	LINC01225_x000D_
C1QL3	MGARP	TINAGL1_x000D_
GPAM	MTNR1A	HCRTR1_x000D_
PRDM11	LRRC14B	KHDRBS1_x000D_
MAPK8IP1	ROPN1L	TMEM39B_x000D_
BEST1	SLC1A3	KPNA6_x000D_
SYT12	MYOZ3	TXLNA_x000D_
ARHGAP42	IRX4	CCDC28B_x000D_
ST14	ZNF366	EIF3I_x000D_
KRTAP5-2	GCNT4	FAM167B_x000D_
TRPM5	POC5	HDAC1_x000D_
OR51E2	KIAA0825	RBBP4_x000D_
SAAL1	PCDH1	KIAA1522_x000D_
CSRP3	ARSI	S100PBP_x000D_
SYT7	FAM196B	HPCA_x000D_
SCGB1D4	PTCD2	RNF19B_x000D_
P4HA3	CDKL3	AZIN2_x000D_
PIH1D2	SH3TC2	ZNF362_x000D_
TRIM29	MSH5	GJA4_x000D_
TRIM6	PACSIN1	ZMYM1_x000D_
SERGEF	RAB44	ZMYM4_x000D_
FAM234B	FAM135A	NCDN_x000D_
METTL7B	LACE1	AGO4_x000D_
IL23A	TRMT11	AGO1_x000D_
PARPBP	ENPP1	AGO3_x000D_
SLC6A13	STXBP5	ADPRHL2_x000D_
ACRBP	KIF25	MAP7D1_x000D_
KRT78	C6orf52	THRAP3_x000D_
LOC100129940	GFOD1	ZC3H12A_x000D_
LUM	HIST1H2AK	DNALI1_x000D_
HVCN1	TRIM10	CDCA8_x000D_
NAA25	HSPA1L	MANEAL_x000D_
PLA2G1B	MDGA1	C1orf122_x000D_
POP5	TREM2	UTP11L_x000D_
PRIM1	DLK2	AKIRIN1_x000D_
SLITRK1	AARS2	NDUFS5_x000D_
ANG	BEND3	MACF1_x000D_
OR4E2	AK9	OXCT2P1_x000D_
CDKN3	CEP85L	PPIE_x000D_
AKAP5	FRMD1	MFSD2A_x000D_
SLC10A1	TSTD3	CAP1_x000D_
ACOT4	SAMD5	RLF_x000D_
ESRRB	SERPINB9	ZMPSTE24_x000D_
LRRC74A	FAM221A	SMAP2_x000D_
ADSSL1	HECW1	EXO5_x000D_
LINC01296	PHTF2	ZNF684_x000D_
GOLGA8J	SPDYE3	NFYC_x000D_
CASC5	RAB19	CTPS1_x000D_
WDR76	C7orf34	FOXO6_x000D_
CCNB2	CLCN1	PPIH_x000D_
MAGEL2	MEOX2	YBX1_x000D_
MEIS2	STEAP1B	ERMAP_x000D_
DUOX2	GLI3	ZNF691_x000D_
ITGA11	PCLO	TIE1_x000D_
MKRN3	ACTL6B	CDC20_x000D_
SMIM22	IQUB	SZT2_x000D_
CIITA	PAX4	PTPRF_x000D_
ZG16	ZNF735	KDM4A_x000D_
TSNAXIP1	LOC101927550	ST3GAL3_x000D_
DNAAF1	SPAG11A	ARTN_x000D_
FOXL1	ZNF705D	IPO13_x000D_
CCDC154	PDGFRL	DPH2_x000D_
MYH11	IDO2	ATP6V0B_x000D_
SHCBP1	SOX17	B4GALT2_x000D_
ABCC12	GDAP1	CCDC24_x000D_
ZNF821	MAPK15	KLF17_x000D_
CLEC18B	SPATC1	DMAP1_x000D_
FANCA	SGK223	RNF220_x000D_
CTRL	CSGALNACT1	C1orf228_x000D_
GSG2	ADRB3	RPS8_x000D_
TM4SF5	TRPS1	PLK3_x000D_
DRC3	ENPP2	BTBD19_x000D_
GRAPL	DSCC1	UROD_x000D_
CCL5	KCNQ3	TOE1_x000D_
KRT37	RECQL4	MMACHC_x000D_
COPZ2	CD274	AKR1A1_x000D_
TTLL6	PDCD1LG2	NASP_x000D_
CLUL1	RORB	TMEM69_x000D_
LDLRAD4	VPS13A	MAST2_x000D_
LOC100287225	SMC2	TSPAN1_x000D_
AQP4	FSD1L	LURAP1_x000D_
ALPK2	ACTL7A	UQCRH_x000D_
CCBE1	PAPPA	NSUN4_x000D_
ANKRD24	FAM221B	FAAH_x000D_
MBD3L5	C9orf129	CMPK1_x000D_
IRGC	RP11-569G13.3	FOXE3_x000D_
INAFM1	SVEP1	CDKN2C_x000D_
SPACA6	PIP5KL1	RNF11_x000D_
PSG1	QSOX2	OSBPL9_x000D_
TSKS	LCN8	BTF3L4_x000D_
NAPSA	LCN15	ZFYVE9_x000D_
LILRB4	SCAI	PRPF38A_x000D_
LYPD5	SHROOM2	GPX7_x000D_
HNF4A	PLP1	FAM159A_x000D_
MMP9	CDR1	ZYG11B_x000D_
DPH3P1	MAGEA4	SCP2_x000D_
PDYN	PNMA6A	PODN_x000D_
CPXM1	TMEM27	CPT2_x000D_
C20orf173	ZXDA	DMRTB1_x000D_
ANKEF1	ATRX	LRRC42_x000D_
DUSP15	PLAC1	TCEANC2_x000D_
RBM11	ARHGEF6	MRPL37_x000D_
TFF2	ZNF630	ACOT11_x000D_
SUSD2	ITIH2	TMEM61_x000D_
OSBP2	CAMK1D	BSND_x000D_
INPP5J	MASTL	PCSK9_x000D_
GTSE1	RET	PRKAA2_x000D_
GRAMD4	TET1	FGGY_x000D_
PRAMEF8	NUTM2B	HOOK1_x000D_
DUX5	KIF20B	NFIA_x000D_
	HECTD2	INADL_x000D_
	KIF11	USP1_x000D_
	HHEX	ATG4C_x000D_
	TBC1D12	PGM1_x000D_
	NKX2-3	ROR1_x000D_
	ADRA2A	RAVER2_x000D_
	ZNF248	AK4_x000D_
	ZNF239	DNAJC6_x000D_
	FAM170B	LEPR_x000D_
	ANK3	SGIP1_x000D_
	C10orf105	MIER1_x000D_
	RBP4	GADD45A_x000D_
	SFRP5	SRSF11_x000D_
	PDZD7	HHLA3_x000D_
	LBX1	CTH_x000D_
	AFAP1L2	TYW3_x000D_
	ADAM12	RABGGTB_x000D_
	SYCE1	AK5_x000D_
	ADIRF-AS1	FAM73A_x000D_
	LINC01219	NEXN_x000D_
	PANO1	PTGFR_x000D_
	OR52K2	IFI44L_x000D_
	C11orf42	ADGRL2_x000D_
	CNGA4	PRKACB_x000D_
	RAG1	RPF1_x000D_
	LRRC55	CYR61_x000D_
	P2RX3	SH3GLB1_x000D_
	DTX4	LMO4_x000D_
	SPDYC	PKN2_x000D_
	CTSW	ZNF326_x000D_
	PELI3	BRDT_x000D_
	EED	EPHX4_x000D_
	CEP295	BTBD8_x000D_
	HEPN1	RPAP2_x000D_
	PATE4	RPL5_x000D_
	TRIM66	MTF2_x000D_
	DBX1	DR1_x000D_
	LMO2	FNBP1L_x000D_
	SPI1	ABCD3_x000D_
	RAPSN	SLC44A3_x000D_
	SLC43A1	LOC729970_x000D_
	SSSCA1-AS1	RWDD3_x000D_
	CCDC87	PTBP2_x000D_
	MRGPRD	SNX7_x000D_
	CWF19L2	AGL_x000D_
	ALKBH8	SLC35A3_x000D_
	EXPH5	MFSD14A_x000D_
	BUD13	TRMT13_x000D_
	MSANTD2	RTCA_x000D_
	KRTAP5-7	CDC14A_x000D_
	HBE1	VCAM1_x000D_
	PTPRCAP	SLC30A7_x000D_
	HOXC11	S1PR1_x000D_
	INHBE	PRMT6_x000D_
	SIRT4	NTNG1_x000D_
	KNTC1	FAM102B_x000D_
	CRACR2A	PRPF38B_x000D_
	C3AR1	STXBP3_x000D_
	LINC01559	GPSM2_x000D_
	AMN1	TMEM167B_x000D_
	ITGB7	SARS_x000D_
	TIMELESS	CELSR2_x000D_
	AVPR1A	SYPL2_x000D_
	MDM1	ATXN7L2_x000D_
	E2F7	CYB561D1_x000D_
	BTG1	GPR61_x000D_
	SELPLG	CSF1_x000D_
	LHX5	AHCYL1_x000D_
	DNAH10OS	STRIP1_x000D_
	HELB	UBL4B_x000D_
	PRR4	RBM15_x000D_
	MPHOSPH8	PROK1_x000D_
	SPERT	CEPT1_x000D_
	SETDB2	PIFO_x000D_
	CCDC70	ATP5F1_x000D_
	CDX2	RAP1A_x000D_
	KBTBD6	DDX20_x000D_
	LCP1	LOC643355_x000D_
	POU4F1	CTTNBP2NL_x000D_
	SOX21	WNT2B_x000D_
	CCDC169	CAPZA1_x000D_
	TMEM253	MOV10_x000D_
	FOXG1	FAM19A3_x000D_
	KLHDC1	LRIG2_x000D_
	CGRRF1	MAGI3_x000D_
	RIN3	DCLRE1B_x000D_
	COX8C	HIPK1_x000D_
	IFI27	VANGL1_x000D_
	KLHL33	SLC22A15_x000D_
	ACYP1	MAB21L3_x000D_
	CEP128	PTGFRN_x000D_
	NRDE2	TTF2_x000D_
	NUBPL	MAN1A2_x000D_
	VRK1	FAM46C_x000D_
	EFCAB11	WDR3_x000D_
	TYRO3	PHGDH_x000D_
	UNC13C	NBPF8_x000D_
	ZWILCH	NBPF26_x000D_
	CORO2B	SRGAP2C_x000D_
	TBC1D21	LOC388692_x000D_
	PDE8A	PPIAL4F_x000D_
	BLM	GPR89A_x000D_
	HDC	POLR3C_x000D_
	TNFAIP8L3	NUDT17_x000D_
	BCL2L10	NUDT4P1_x000D_
	NEDD4	NBPF12_x000D_
	RORA	BCL9_x000D_
	RASL12	GPR89B_x000D_
	UBAP1L	NUDT4_x000D_
	ANKDD1A	PDE4DIP_x000D_
	IL16	PPIAL4C_x000D_
	MCTP2	HIST2H4B_x000D_
	GOLGA8R	HIST2H2AA3_x000D_
	CHRNB4	HIST2H3A_x000D_
	CACNA1H	HIST2H2AC_x000D_
	DNASE1L2	BOLA1_x000D_
	MYLPF	VPS45_x000D_
	NKD1	CIART_x000D_
	LPCAT2	MRPS21_x000D_
	CTRB1	PRPF3_x000D_
	FOXC2	RPRD2_x000D_
	CLDN6	TARS2_x000D_
	C16orf89	ADAMTSL4_x000D_
	XYLT1	SETDB1_x000D_
	ERN2	ANXA9_x000D_
	ABCC11	PRUNE_x000D_
	TOX3	BNIPL_x000D_
	MPV17L	C1orf56_x000D_
	ZNF500	MLLT11_x000D_
	LCAT	GABPB2_x000D_
	C17orf100	SCNM1_x000D_
	CFAP52	PIP5K1A_x000D_
	NEK8	PSMD4_x000D_
	SPACA3	ZNF687_x000D_
	RAPGEFL1	PSMB4_x000D_
	RUNDC3A	TUFT1_x000D_
	MYL4	SNX27_x000D_
	EPX	OAZ3_x000D_
	CACNG4	LCE3B_x000D_
	CD300A	LCE2D_x000D_
	TMC8	LCE2B_x000D_
	DOC2B	LCE4A_x000D_
	ZZEF1	LCE1F_x000D_
	MFSD6L	LCE1E_x000D_
	CCL1	LCE1D_x000D_
	MMP28	LCE1A_x000D_
	CCL14	SPRR4_x000D_
	CCL3	SPRR1A_x000D_
	STAC2	LOR_x000D_
	OSBPL7	S100A1_x000D_
	TMEM100	CHTOP_x000D_
	ABCA8	SNAPIN_x000D_
	FOXJ1	NPR1_x000D_
	ADAP2	RPS27_x000D_
	KRTAP9-8	UBAP2L_x000D_
	TBC1D27	HAX1_x000D_
	CSHL1	AQP10_x000D_
	ADCYAP1	ATP8B2_x000D_
	LRRC30	IL6R_x000D_
	TAF4B	CKS1B_x000D_
	C18orf54	FLAD1_x000D_
	CDH7	LENEP_x000D_
	TYMSOS	ZBTB7B_x000D_
	RNF152	EFNA1_x000D_
	HMHA1	SLC50A1_x000D_
	ZNF136	TRIM46_x000D_
	MIR1199	FDPS_x000D_
	ZNF30	RUSC1_x000D_
	HAUS5	ASH1L-AS1_x000D_
	ZBTB32	MSTO1_x000D_
	LEUTX	DAP3_x000D_
	CBLC	SYT11_x000D_
	BHMG1	LAMTOR2_x000D_
	DHDH	LMNA_x000D_
	GFY	SEMA4A_x000D_
	SIGLEC7	SLC25A44_x000D_
	ZNF578	PMF1_x000D_
	CACNG7	TMEM79_x000D_
	NLRP2	TSACC_x000D_
	EPS8L1	TTC24_x000D_
	ZIK1	APOA1BP_x000D_
	PLPPR3	HAPLN2_x000D_
	ZNF699	RRNAD1_x000D_
	CCDC151	PRCC_x000D_
	OR7A17	PEAR1_x000D_
	CYP4F2	KIRREL_x000D_
	LRRC25	CD1D_x000D_
	LGI4	CD1E_x000D_
	TMEM147-AS1	IFI16_x000D_
	ZNF829	DUSP23_x000D_
	ZNF569	FCRL6_x000D_
	RASGRP4	ATP1A2_x000D_
	IZUMO2	ATP1A4_x000D_
	VSIG10L	PEA15_x000D_
	ZNF677	NCSTN_x000D_
	MCEMP1	NHLH1_x000D_
	IL27RA	VANGL2_x000D_
	FXYD7	KLHDC9_x000D_
	CYP2F1	NIT1_x000D_
	SRRM5	UFC1_x000D_
	LRG1	USP21_x000D_
	LINC00663	PPOX_x000D_
	CEACAM8	NDUFS2_x000D_
	PSG6	TOMM40L_x000D_
	ZNF296	PCP4L1_x000D_
	LILRB2	SDHC_x000D_
	DNAAF3	FCRLA_x000D_
	RASSF2	FCRLB_x000D_
	ISM1	DUSP12_x000D_
	CST7	ATF6_x000D_
	ZNF341	UHMK1_x000D_
	ADIG	UAP1_x000D_
	NTSR1	DDR2_x000D_
	GPCPD1	HSD17B7_x000D_
	PLCB1	PBX1_x000D_
	SLA2	MGST3_x000D_
	WFDC3	POGK_x000D_
	SPATA25	POU2F1_x000D_
	BMP7	MPZL1_x000D_
	SNPH	DCAF6_x000D_
	EFCAB8	TIPRL_x000D_
	CNBD2	SFT2D2_x000D_
	CBR3	ATP1B1_x000D_
	RIPPLY3	BLZF1_x000D_
	LRRC3	GORAB_x000D_
	KRTAP19-5	FMO4_x000D_
	UMODL1-AS1	PRRC2C_x000D_
	ERVH48-1	METTL13_x000D_
	HSF2BP	SUCO_x000D_
	DNMT3L	PRDX6_x000D_
	TSPEAR	KLHL20_x000D_
	TMEM191B	DARS2_x000D_
	GP1BB	RABGAP1L_x000D_
	ISX	CACYBP_x000D_
	CACNA1I	RASAL2_x000D_
	SERHL	RALGPS2_x000D_
	MOV10L1	FAM20B_x000D_
	CECR6	TOR3A_x000D_
	LOC101929372	SOAT1_x000D_
	USP41	FAM163A_x000D_
	APOL4	TOR1AIP1_x000D_
	TMEM191C	CEP350_x000D_
		QSOX1_x000D_
		LHX4_x000D_
		XPR1_x000D_
		KIAA1614_x000D_
		MR1_x000D_
		DHX9_x000D_
		LAMC1_x000D_
		LAMC2_x000D_
		SMG7_x000D_
		RGL1_x000D_
		TSEN15_x000D_
		RNF2_x000D_
		C1orf27_x000D_
		TROVE2_x000D_
		CDC73_x000D_
		CFH_x000D_
		C1orf53_x000D_
		LHX9_x000D_
		NEK7_x000D_
		CAMSAP2_x000D_
		GPR25_x000D_
		C1orf106_x000D_
		IGFN1_x000D_
		IPO9_x000D_
		SHISA4_x000D_
		TIMM17A_x000D_
		RNPEP_x000D_
		ELF3_x000D_
		TMEM183A_x000D_
		PPFIA4_x000D_
		ADORA1_x000D_
		BTG2_x000D_
		ATP2B4_x000D_
		ZBED6_x000D_
		SNRPE_x000D_
		SOX13_x000D_
		CNTN2_x000D_
		CDK18_x000D_
		C1orf186_x000D_
		SRGAP2_x000D_
		IKBKE_x000D_
		RASSF5_x000D_
		DYRK3_x000D_
		MAPKAPK2_x000D_
		PFKFB2_x000D_
		CD55_x000D_
		CD46_x000D_
		MIR205HG_x000D_
		G0S2_x000D_
		DIEXF_x000D_
		SYT14_x000D_
		HHAT_x000D_
		RCOR3_x000D_
		TRAF5_x000D_
		PPP2R5A_x000D_
		NENF_x000D_
		ATF3_x000D_
		TATDN3_x000D_
		FLVCR1_x000D_
		RPS6KC1_x000D_
		SMYD2_x000D_
		KCTD3_x000D_
		RRP15_x000D_
		TGFB2_x000D_
		IARS2_x000D_
		C1orf115_x000D_
		MARC2_x000D_
		MARC1_x000D_
		MIA3_x000D_
		BROX_x000D_
		DISP1_x000D_
		CCDC185_x000D_
		CAPN2_x000D_
		FBXO28_x000D_
		DEGS1_x000D_
		CNIH4_x000D_
		SRP9_x000D_
		EPHX1_x000D_
		H3F3A_x000D_
		MIXL1_x000D_
		C1orf95_x000D_
		PSEN2_x000D_
		ADCK3_x000D_
		ZNF678_x000D_
		ARF1_x000D_
		GUK1_x000D_
		IBA57_x000D_
		OBSCN_x000D_
		HIST3H2BB_x000D_
		RNF187_x000D_
		RAB4A_x000D_
		URB2_x000D_
		GALNT2_x000D_
		COG2_x000D_
		ARV1_x000D_
		GNPAT_x000D_
		SPRTN_x000D_
		NTPCR_x000D_
		KIAA1804_x000D_
		KCNK1_x000D_
		SLC35F3_x000D_
		COA6_x000D_
		GGPS1_x000D_
		TBCE_x000D_
		GPR137B_x000D_
		LGALS8_x000D_
		ACTN2_x000D_
		MTR_x000D_
		KMO_x000D_
		SDCCAG8_x000D_
		DESI2_x000D_
		COX20_x000D_
		EFCAB2_x000D_
		CNST_x000D_
		SCCPDH_x000D_
		OR2G3_x000D_
		TRIM58_x000D_
		OR2W3_x000D_
		OR2T8_x000D_
		ZNF672_x000D_
		NOC2L_x000D_
		PERM1_x000D_
		HES4_x000D_
		RNF223_x000D_
		C1orf159_x000D_
		TNFRSF18_x000D_
		TNFRSF4_x000D_
		SDF4_x000D_
		FAM132A_x000D_
		UBE2J2_x000D_
		ACAP3_x000D_
		CPSF3L_x000D_
		DVL1_x000D_
		MXRA8_x000D_
		AURKAIP1_x000D_
		CCNL2_x000D_
		MRPL20_x000D_
		ANKRD65_x000D_
		TMEM240_x000D_
		SSU72_x000D_
		C1orf233_x000D_
		NADK_x000D_
		GNB1_x000D_
		TMEM52_x000D_
		MORN1_x000D_
		PEX10_x000D_
		PANK4_x000D_
		HES5_x000D_
		LOC115110_x000D_
		MEGF6_x000D_
		TP73-AS1_x000D_
		LRRC47_x000D_
		CEP104_x000D_
		C1orf174_x000D_
		RPL22_x000D_
		ICMT_x000D_
		GPR153_x000D_
		ACOT7_x000D_
		NOL9_x000D_
		KLHL21_x000D_
		DNAJC11_x000D_
		RERE_x000D_
		SLC2A5_x000D_
		GPR157_x000D_
		PIK3CD-AS2_x000D_
		CLSTN1_x000D_
		CTNNBIP1_x000D_
		LZIC_x000D_
		DFFA_x000D_
		CASZ1_x000D_
		SRM_x000D_
		EXOSC10_x000D_
		MTOR_x000D_
		FBXO2_x000D_
		MAD2L2_x000D_
		MTHFR_x000D_
		NPPB_x000D_
		KIAA2013_x000D_
		DHRS3_x000D_
		PRAMEF13_x000D_
		CASP9_x000D_
		UQCRHL_x000D_
		ZBTB17_x000D_
		HSPB7_x000D_
		FAM131C_x000D_
		EPHA2_x000D_
		ARHGEF19_x000D_
		RSG1_x000D_
		FBXO42_x000D_
		NBPF1_x000D_
		FAM231A_x000D_
		MST1L_x000D_
		ATP13A2_x000D_
		SDHB_x000D_
		RCC2_x000D_
		UBR4_x000D_
		EMC1_x000D_
		AKR7L_x000D_
		AKR7A3_x000D_
		AKR7A2_x000D_
		CAPZB_x000D_
		TMCO4_x000D_
		PLA2G2E_x000D_
		PLA2G2D_x000D_
		CAMK2N1_x000D_
		MUL1_x000D_
		SH2D5_x000D_
		HP1BP3_x000D_
		EIF4G3_x000D_
		ECE1_x000D_
		USP48_x000D_
		LACTBL1_x000D_
		LUZP1_x000D_
		ZNF436_x000D_
		TCEA3_x000D_
		ASAP3_x000D_
		E2F2_x000D_
		ID3_x000D_
		GALE_x000D_
		HMGCL_x000D_
		FUCA1_x000D_
		SRSF10_x000D_
		IL22RA1_x000D_
		IFNLR1_x000D_
		STPG1_x000D_
		SYF2_x000D_
		RSRP1_x000D_
		AUNIP_x000D_
		PAQR7_x000D_
		STMN1_x000D_
		PAFAH2_x000D_
		SLC30A2_x000D_
		UBXN11_x000D_
		AIM1L_x000D_
		GPN2_x000D_
		GPATCH3_x000D_
		KDF1_x000D_
		FAM46B_x000D_
		SLC9A1_x000D_
		MAP3K6_x000D_
		FCN3_x000D_
		WASF2_x000D_
		AHDC1_x000D_
		FGR_x000D_
		IFI6_x000D_
		RPA2_x000D_
		EYA3_x000D_
		SPCS2_x000D_
		DNAJC8_x000D_
		TAF12_x000D_
		SRSF4_x000D_
		MECR_x000D_
		SDC3_x000D_
		PUM1_x000D_
		SNRNP40_x000D_
		FABP3_x000D_
		PEF1_x000D_
		COL16A1_x000D_
		ADGRB2_x000D_
		SPOCD1_x000D_
		PTP4A2_x000D_
		TMEM234_x000D_
		MARCKSL1_x000D_
		FAM229A_x000D_
		BSDC1_x000D_
		ZBTB8OS_x000D_
		SYNC_x000D_
		YARS_x000D_
		FNDC5_x000D_
		TMEM54_x000D_
		AK2_x000D_
		TRIM62_x000D_
		PHC2_x000D_
		ZMYM6NB_x000D_
		KIAA0319L_x000D_
		RP4-728D4.2_x000D_
		PSMB2_x000D_
		C1orf216_x000D_
		TRAPPC3_x000D_
		EVA1B_x000D_
		STK40_x000D_
		LSM10_x000D_
		OSCP1_x000D_
		MRPS15_x000D_
		CSF3R_x000D_
		MEAF6_x000D_
		SNIP1_x000D_
		GNL2_x000D_
		RSPO1_x000D_
		C1orf109_x000D_
		YRDC_x000D_
		MTF1_x000D_
		INPP5B_x000D_
		SF3A3_x000D_
		FHL3_x000D_
		PABPC4_x000D_
		HEYL_x000D_
		HPCAL4_x000D_
		OXCT2_x000D_
		TRIT1_x000D_
		MYCL_x000D_
		PPT1_x000D_
		COL9A2_x000D_
		RIMS3_x000D_
		CITED4_x000D_
		SLFNL1_x000D_
		SCMH1_x000D_
		EDN2_x000D_
		HIVEP3_x000D_
		FOXJ3_x000D_
		ZMYND12_x000D_
		CLDN19_x000D_
		P3H1_x000D_
		SVBP_x000D_
		SLC2A1_x000D_
		C1orf210_x000D_
		ELOVL1_x000D_
		MED8_x000D_
		HYI_x000D_
		SLC6A9_x000D_
		ERI3_x000D_
		TMEM53_x000D_
		TCTEX1D4_x000D_
		PTCH2_x000D_
		EIF2B3_x000D_
		HECTD3_x000D_
		MUTYH_x000D_
		PRDX1_x000D_
		CCDC17_x000D_
		GPBP1L1_x000D_
		IPP_x000D_
		PIK3R3_x000D_
		POMGNT1_x000D_
		LRRC41_x000D_
		KNCN_x000D_
		ATPAF1_x000D_
		EFCAB14_x000D_
		PDZK1IP1_x000D_
		TRABD2B_x000D_
		SPATA6_x000D_
		BEND5_x000D_
		DMRTA2_x000D_
		FAF1_x000D_
		TTC39A_x000D_
		EPS15_x000D_
		NRDC_x000D_
		RAB3B_x000D_
		TXNDC12_x000D_
		CC2D1B_x000D_
		ZCCHC11_x000D_
		COA7_x000D_
		ECHDC2_x000D_
		C1orf123_x000D_
		MAGOH_x000D_
		GLIS1_x000D_
		NDC1_x000D_
		YIPF1_x000D_
		HSPB11_x000D_
		LDLRAD1_x000D_
		TMEM59_x000D_
		SSBP3_x000D_
		PARS2_x000D_
		TTC22_x000D_
		DHCR24_x000D_
		USP24_x000D_
		TACSTD2_x000D_
		MYSM1_x000D_
		JUN_x000D_
		CYP2J2_x000D_
		TM2D1_x000D_
		DOCK7_x000D_
		ITGB3BP_x000D_
		JAK1_x000D_
		WDR78_x000D_
		SLC35D1_x000D_
		SERBP1_x000D_
		GNG12_x000D_
		WLS_x000D_
		LRRC40_x000D_
		ANKRD13C_x000D_
		ZRANB2_x000D_
		NEGR1_x000D_
		CRYZ_x000D_
		PIGK_x000D_
		ZZZ3_x000D_
		USP33_x000D_
		FUBP1_x000D_
		ADGRL4_x000D_
		TTLL7_x000D_
		GNG5_x000D_
		CTBS_x000D_
		SSX2IP_x000D_
		LPAR3_x000D_
		SYDE2_x000D_
		C1orf52_x000D_
		BCL10_x000D_
		DDAH1_x000D_
		ZNHIT6_x000D_
		ODF2L_x000D_
		SEP15_x000D_
		GTF2B_x000D_
		CCBL2_x000D_
		GBP3_x000D_
		GBP1_x000D_
		BARHL2_x000D_
		ZNF644_x000D_
		TGFBR3_x000D_
		SETSIP_x000D_
		GFI1_x000D_
		EVI5_x000D_
		TMED5_x000D_
		BCAR3_x000D_
		DNTTIP2_x000D_
		GCLM_x000D_
		CNN3_x000D_
		ALG14_x000D_
		RPL7_x000D_
		DPYD_x000D_
		FRRS1_x000D_
		DBT_x000D_
		EXTL2_x000D_
		DPH5_x000D_
		VAV3_x000D_
		SLC25A24_x000D_
		WDR47_x000D_
		TAF13_x000D_
		C1orf194_x000D_
		PSRC1_x000D_
		MYBPHL_x000D_
		SORT1_x000D_
		PSMA5_x000D_
		AMIGO1_x000D_
		GNAT2_x000D_
		GSTM3_x000D_
		ALX3_x000D_
		SLC16A4_x000D_
		LAMTOR5_x000D_
		KCNA10_x000D_
		KCNA2_x000D_
		LRIF1_x000D_
		DRAM2_x000D_
		DENND2D_x000D_
		WDR77_x000D_
		FAM212B_x000D_
		ST7L_x000D_
		SLC16A1_x000D_
		PHTF1_x000D_
		RSBN1_x000D_
		AP4B1_x000D_
		SYT6_x000D_
		TRIM33_x000D_
		NRAS_x000D_
		CSDE1_x000D_
		SIKE1_x000D_
		TSPAN2_x000D_
		NGF_x000D_
		CD58_x000D_
		IGSF3_x000D_
		GDAP2_x000D_
		ZNF697_x000D_
		NOTCH2_x000D_
		FAM72C_x000D_
		FAM72D_x000D_
		PPIAL4E_x000D_
		NBPF15_x000D_
		SRGAP2B_x000D_
		NBPF20_x000D_
		PDZK1_x000D_
		RNF115_x000D_
		PIAS3_x000D_
		ITGA10_x000D_
		LIX1L_x000D_
		TXNIP_x000D_
		LOC105371242_x000D_
		PRKAB2_x000D_
		FMO5_x000D_
		ACP6_x000D_
		NBPF11_x000D_
		PPIAL4G_x000D_
		NBPF9_x000D_
		HIST2H2BF_x000D_
		HIST2H3D_x000D_
		HIST2H4A_x000D_
		HIST2H2AB_x000D_
		SV2A_x000D_
		SF3B4_x000D_
		MTMR11_x000D_
		OTUD7B_x000D_
		ANP32E_x000D_
		APH1A_x000D_
		ENSA_x000D_
		GOLPH3L_x000D_
		CTSS_x000D_
		CTSK_x000D_
		ARNT_x000D_
		CERS2_x000D_
		FAM63A_x000D_
		LYSMD1_x000D_
		PI4KB_x000D_
		RFX5_x000D_
		SELENBP1_x000D_
		POGZ_x000D_
		TDRKH_x000D_
		CELF3_x000D_
		MRPL9_x000D_
		C2CD4D_x000D_
		THEM5_x000D_
		THEM4_x000D_
		S100A10_x000D_
		S100A11_x000D_
		CRNN_x000D_
		LCE3A_x000D_
		LCE1C_x000D_
		S100A6_x000D_
		S100A4_x000D_
		S100A3_x000D_
		S100A2_x000D_
		S100A16_x000D_
		S100A13_x000D_
		ILF2_x000D_
		GATAD2B_x000D_
		DENND4B_x000D_
		CRTC2_x000D_
		SLC39A1_x000D_
		JTB_x000D_
		RAB13_x000D_
		TPM3_x000D_
		C1orf43_x000D_
		UBE2Q1_x000D_
		ADAR_x000D_
		PMVK_x000D_
		PBXIP1_x000D_
		DPM3_x000D_
		THBS3_x000D_
		FAM189B_x000D_
		SCAMP3_x000D_
		CLK2_x000D_
		PKLR_x000D_
		RUSC1-AS1_x000D_
		ASH1L_x000D_
		GON4L_x000D_
		RIT1_x000D_
		KIAA0907_x000D_
		SSR2_x000D_
		UBQLN4_x000D_
		MEX3A_x000D_
		PAQR6_x000D_
		SMG5_x000D_
		CCT3_x000D_
		MEF2D_x000D_
		IQGAP3_x000D_
		GPATCH4_x000D_
		NES_x000D_
		ISG20L2_x000D_
		MRPL24_x000D_
		HDGF_x000D_
		SH2D2A_x000D_
		ARHGEF11_x000D_
		ETV3L_x000D_
		ETV3_x000D_
		OR10J3_x000D_
		TAGLN2_x000D_
		PIGM_x000D_
		IGSF8_x000D_
		COPA_x000D_
		USF1_x000D_
		PVRL4_x000D_
		PFDN2_x000D_
		DEDD_x000D_
		B4GALT3_x000D_
		MPZ_x000D_
		C1orf111_x000D_
		LMX1A_x000D_
		ALDH9A1_x000D_
		TMCO1_x000D_
		RP11-9L18.3_x000D_
		TADA1_x000D_
		MPC2_x000D_
		GCSH_x000D_
		GPR161_x000D_
		NME7_x000D_
		SLC19A2_x000D_
		SCYL3_x000D_
		KIFAP3_x000D_
		VAMP4_x000D_
		CENPL_x000D_
		RC3H1_x000D_
		MRPS14_x000D_
		KIAA0040_x000D_
		RFWD2_x000D_
		ABL2_x000D_
		TOR1AIP2_x000D_
		STX6_x000D_
		GLUL_x000D_
		RNASEL_x000D_
		NCF2_x000D_
		ARPC5_x000D_
		EDEM3_x000D_
		FAM129A_x000D_
		TRMT1L_x000D_
		IVNS1ABP_x000D_
		TPR_x000D_
		UCHL5_x000D_
		GLRX2_x000D_
		ZBTB41_x000D_
		DENND1B_x000D_
		ATP6V1G3_x000D_
		ZNF281_x000D_
		DDX59_x000D_
		KIF21B_x000D_
		ASCL5_x000D_
		TMEM9_x000D_
		TNNI1_x000D_
		PHLDA3_x000D_
		CSRP1_x000D_
		ARL8A_x000D_
		UBE2T_x000D_
		SYT2_x000D_
		KDM5B_x000D_
		RABIF_x000D_
		KLHL12_x000D_
		ADIPOR1_x000D_
		CYB5R1_x000D_
		MYOG_x000D_
		MYBPH_x000D_
		ETNK2_x000D_
		KISS1_x000D_
		PPP1R15B_x000D_
		LRRN2_x000D_
		TMEM81_x000D_
		RBBP5_x000D_
		DSTYK_x000D_
		NUAK2_x000D_
		KLHDC8A_x000D_
		ELK4_x000D_
		SLC45A3_x000D_
		NUCKS1_x000D_
		RAB29_x000D_
		SLC41A1_x000D_
		PM20D1_x000D_
		EIF2D_x000D_
		FCAMR_x000D_
		C1orf116_x000D_
		YOD1_x000D_
		LAMB3_x000D_
		C1orf74_x000D_
		IRF6_x000D_
		KCNH1_x000D_
		SLC30A1_x000D_
		LPGAT1_x000D_
		INTS7_x000D_
		TMEM206_x000D_
		BATF3_x000D_
		NSL1_x000D_
		ANGEL2_x000D_
		PTPN14_x000D_
		ESRRG_x000D_
		GPATCH2_x000D_
		EPRS_x000D_
		BPNT1_x000D_
		RAB3GAP2_x000D_
		DUSP10_x000D_
		TLR5_x000D_
		SUSD4_x000D_
		TP53BP2_x000D_
		NVL_x000D_
		WDR26_x000D_
		LBR_x000D_
		ENAH_x000D_
		TMEM63A_x000D_
		LEFTY2_x000D_
		SDE2_x000D_
		ACBD3_x000D_
		PARP1_x000D_
		ITPKB_x000D_
		CDC42BPA_x000D_
		JMJD4_x000D_
		C1orf35_x000D_
		MRPL55_x000D_
		TRIM11_x000D_
		TRIM17_x000D_
		HIST3H2A_x000D_
		ACTA1_x000D_
		NUP133_x000D_
		ABCB10_x000D_
		TAF5L_x000D_
		PGBD5_x000D_
		C1orf198_x000D_
		TTC13_x000D_
		C1orf131_x000D_
		EXOC8_x000D_
		EGLN1_x000D_
		TSNAX_x000D_
		SIPA1L2_x000D_
		PCNXL2_x000D_
		TARBP1_x000D_
		IRF2BP2_x000D_
		TOMM20_x000D_
		B3GALNT2_x000D_
		LYST_x000D_
		NID1_x000D_
		HEATR1_x000D_
		MT1HL1_x000D_
		FH_x000D_
		OPN3_x000D_
		CHML_x000D_
		MAP1LC3C_x000D_
		CEP170_x000D_
		AKT3_x000D_
		ADSS_x000D_
		SMYD3_x000D_
		TFB2M_x000D_
		AHCTF1_x000D_
		ZNF669_x000D_
		C1orf229_x000D_
		ZNF124_x000D_
		ZNF496_x000D_
		SH3BP5L_x000D_
		ZNF692_x000D_
		ATAD3B_x000D_
		ATAD3A_x000D_
		MMP23B_x000D_
		PLCH2_x000D_
		TNFRSF14_x000D_
		CLCN6_x000D_
		PRAMEF25_x000D_
		FHAD1_x000D_
		CELA2A_x000D_
		CLCNKA_x000D_
		SZRD1_x000D_
		MINOS1_x000D_
		NBL1_x000D_
		MINOS1-NBL1_x000D_
		SRRM1_x000D_
		SEPN1_x000D_
		MTFR1L_x000D_
		ZBTB8A_x000D_
		SH3D21_x000D_
		PPCS_x000D_
		C1orf50_x000D_
		FPGT_x000D_
		FPGT-TNNI3K_x000D_
		ACADM_x000D_
		DNAJB4_x000D_
		HS2ST1_x000D_
		LRRC8C_x000D_
		LRRC8D_x000D_
		RNPC3_x000D_
		AMY2B_x000D_
		GNAI3_x000D_
		AMPD2_x000D_
		GSTM4_x000D_
		GSTM2_x000D_
		GSTM1_x000D_
		ATP1A1_x000D_
		FAM231D_x000D_
		POLR3GL_x000D_
		CHD1L_x000D_
		NBPF19_x000D_
		PLEKHO1_x000D_
		LCE1B_x000D_
		INTS3_x000D_
		SLC27A3_x000D_
		ADAM15_x000D_
		DCST1_x000D_
		EFNA4_x000D_
		MTX1_x000D_
		C1orf226_x000D_
		UCK2_x000D_
		C1orf220_x000D_
		IER5_x000D_
		NAV1_x000D_
		MDM4_x000D_
		LYPLAL1_x000D_
		CNIH3_x000D_
		SNAP47_x000D_
		DISC1_x000D_
		TSNAX-DISC1_x000D_
		CDK11B_x000D_
		SLC35E2B_x000D_
		CDK11A_x000D_
		SLC35E2_x000D_
		FAAP20_x000D_
		TTC34_x000D_
		TNFRSF25_x000D_
		PLEKHG5_x000D_
		ERRFI1_x000D_
		HNRNPCL1_x000D_
		ALDH4A1_x000D_
		IFFO2_x000D_
		DDOST_x000D_
		HNRNPR_x000D_
		SMIM12_x000D_
		SFPQ_x000D_
		RRAGC_x000D_
		MYCBP_x000D_
		EBNA1BP2_x000D_
		MKNK1_x000D_
		MOB3C_x000D_
		CDCP2_x000D_
		CYB5RL_x000D_
		PLPP3_x000D_
		OMA1_x000D_
		GBP2_x000D_
		ARHGAP29_x000D_
		CLCC1_x000D_
		RHOC_x000D_
		PPM1J_x000D_
		BCAS2_x000D_
		WARS2_x000D_
		SEC22B_x000D_
		PEX11B_x000D_
		RBM8A_x000D_
		NBPF10_x000D_
		NOTCH2NL_x000D_
		NBPF14_x000D_
		HIST2H2AA4_x000D_
		HIST2H2BE_x000D_
		MCL1_x000D_
		ADAMTSL4-AS1_x000D_
		CDC42SE1_x000D_
		VPS72_x000D_
		RORC_x000D_
		PYGO2_x000D_
		SHC1_x000D_
		KRTCAP2_x000D_
		MUC1_x000D_
		GBA_x000D_
		YY1AP1_x000D_
		ARHGEF2_x000D_
		GLMP_x000D_
		DCAF8_x000D_
		PEX19_x000D_
		F11R_x000D_
		TSTD1_x000D_
		ILDR2_x000D_
		CREG1_x000D_
		PIGC_x000D_
		ACBD6_x000D_
		TNNT2_x000D_
		LAD1_x000D_
		PLEKHA6_x000D_
		BLACAT1_x000D_
		AIDA_x000D_
		LEFTY1_x000D_
		PYCR2_x000D_
		RBM34_x000D_
		ARID4B_x000D_
		HNRNPU_x000D_
		ACP1_x000D_
		SNTG2_x000D_
		TPO_x000D_
		TRAPPC12_x000D_
		RPS7_x000D_
		COLEC11_x000D_
		RNF144A_x000D_
		ID2_x000D_
		ASAP2_x000D_
		CPSF3_x000D_
		IAH1_x000D_
		TAF1B_x000D_
		KLF11_x000D_
		RRM2_x000D_
		C2orf48_x000D_
		HPCAL1_x000D_
		KCNF1_x000D_
		PQLC3_x000D_
		TRIB2_x000D_
		FAM84A_x000D_
		DDX1_x000D_
		VSNL1_x000D_
		GEN1_x000D_
		MSGN1_x000D_
		RHOB_x000D_
		KLHL29_x000D_
		UBXN2A_x000D_
		NCOA1_x000D_
		CENPO_x000D_
		RAB10_x000D_
		HADHB_x000D_
		EPT1_x000D_
		KCNK3_x000D_
		TMEM214_x000D_
		AGBL5_x000D_
		EMILIN1_x000D_
		KHK_x000D_
		TCF23_x000D_
		ATRAID_x000D_
		CAD_x000D_
		SNX17_x000D_
		NRBP1_x000D_
		SLC4A1AP_x000D_
		FOSL2_x000D_
		WDR43_x000D_
		CLIP4_x000D_
		YPEL5_x000D_
		LCLAT1_x000D_
		EHD3_x000D_
		SPAST_x000D_
		SLC30A6_x000D_
		YIPF4_x000D_
		BIRC6_x000D_
		TTC27_x000D_
		CRIM1_x000D_
		GPATCH11_x000D_
		NDUFAF7_x000D_
		QPCT_x000D_
		GALM_x000D_
		GEMIN6_x000D_
		PKDCC_x000D_
		EML4_x000D_
		MTA3_x000D_
		LINC01126_x000D_
		DYNC2LI1_x000D_
		PPM1B_x000D_
		SLC3A1_x000D_
		CAMKMT_x000D_
		SIX3_x000D_
		PRKCE_x000D_
		EPAS1_x000D_
		RHOQ_x000D_
		CRIPT_x000D_
		SOCS5_x000D_
		TTC7A_x000D_
		EPCAM_x000D_
		FOXN2_x000D_
		PPP1R21_x000D_
		CHAC2_x000D_
		ERLEC1_x000D_
		SPTBN1_x000D_
		RPS27A_x000D_
		CFAP36_x000D_
		VRK2_x000D_
		PAPOLG_x000D_
		PEX13_x000D_
		AHSA2_x000D_
		USP34_x000D_
		COMMD1_x000D_
		B3GNT2_x000D_
		EHBP1_x000D_
		OTX1_x000D_
		MDH1_x000D_
		UGP2_x000D_
		LGALSL_x000D_
		AFTPH_x000D_
		CEP68_x000D_
		ACTR2_x000D_
		ETAA1_x000D_
		PNO1_x000D_
		ANTXR1_x000D_
		GMCL1_x000D_
		PCBP1_x000D_
		PCYOX1_x000D_
		VAX2_x000D_
		ATP6V1B1_x000D_
		MPHOSPH10_x000D_
		ZNF638_x000D_
		DYSF_x000D_
		SPR_x000D_
		EMX1_x000D_
		NOTO_x000D_
		SMYD5_x000D_
		CCT7_x000D_
		ALMS1_x000D_
		STAMBP_x000D_
		ACTG2_x000D_
		DGUOK_x000D_
		MTHFD2_x000D_
		WDR54_x000D_
		TTC31_x000D_
		TLX2_x000D_
		HTRA2_x000D_
		DOK1_x000D_
		SEMA4F_x000D_
		HK2_x000D_
		POLE4_x000D_
		MRPL19_x000D_
		TMSB10_x000D_
		KCMF1_x000D_
		TCF7L1_x000D_
		TGOLN2_x000D_
		ELMOD3_x000D_
		SH2D6_x000D_
		MAT2A_x000D_
		VAMP8_x000D_
		VAMP5_x000D_
		RNF181_x000D_
		USP39_x000D_
		ATOH8_x000D_
		PTCD3_x000D_
		MRPL35_x000D_
		KDM3A_x000D_
		RMND5A_x000D_
		THNSL2_x000D_
		RPIA_x000D_
		TEKT4_x000D_
		MAL_x000D_
		KCNIP3_x000D_
		FAHD2A_x000D_
		STARD7-AS1_x000D_
		CIAO1_x000D_
		ARID5A_x000D_
		FER1L5_x000D_
		CNNM3_x000D_
		ANKRD36_x000D_
		COX5B_x000D_
		INPP4A_x000D_
		UNC50_x000D_
		EIF5B_x000D_
		PDCL3_x000D_
		NPAS2_x000D_
		RPL31_x000D_
		CNOT11_x000D_
		MAP4K4_x000D_
		IL1R2_x000D_
		IL1R1_x000D_
		TMEM182_x000D_
		MRPS9_x000D_
		GPR45_x000D_
		C2orf49_x000D_
		NCK2_x000D_
		SULT1C2_x000D_
		SULT1C4_x000D_
		GCC2_x000D_
		LIMS1_x000D_
		RANBP2_x000D_
		SH3RF3_x000D_
		SOWAHC_x000D_
		RGPD6_x000D_
		BCL2L11_x000D_
		MERTK_x000D_
		TMEM87B_x000D_
		FBLN7_x000D_
		ZC3H6_x000D_
		TTL_x000D_
		POLR1B_x000D_
		CHCHD5_x000D_
		SLC20A1_x000D_
		IL1F10_x000D_
		CBWD2_x000D_
		FOXD4L1_x000D_
		RABL2A_x000D_
		ACTR3_x000D_
		DDX18_x000D_
		INSIG2_x000D_
		MARCO_x000D_
		STEAP3_x000D_
		DBI_x000D_
		TMEM37_x000D_
		CFAP221_x000D_
		PTPN4_x000D_
		EPB41L5_x000D_
		RALB_x000D_
		GLI2_x000D_
		TSN_x000D_
		GYPC_x000D_
		PROC_x000D_
		GPR17_x000D_
		SFT2D3_x000D_
		UGGT1_x000D_
		RAB6C_x000D_
		MZT2B_x000D_
		IMP4_x000D_
		PTPN18_x000D_
		TISP43_x000D_
		CCDC74A_x000D_
		GPR39_x000D_
		MGAT5_x000D_
		ACMSD_x000D_
		CCNT2_x000D_
		RAB3GAP1_x000D_
		R3HDM1_x000D_
		UBXN4_x000D_
		THSD7B_x000D_
		HNMT_x000D_
		SPOPL_x000D_
		ACVR2A_x000D_
		MBD5_x000D_
		EPC2_x000D_
		LYPD6B_x000D_
		FMNL2_x000D_
		ARL6IP6_x000D_
		PKP4_x000D_
		TANC1_x000D_
		MARCH7_x000D_
		TANK_x000D_
		PSMD14_x000D_
		GCA_x000D_
		CSRNP3_x000D_
		CERS6_x000D_
		PPIG_x000D_
		SSB_x000D_
		UBR3_x000D_
		SP5_x000D_
		GAD1_x000D_
		GORASP2_x000D_
		DCAF17_x000D_
		CYBRD1_x000D_
		DYNC1I2_x000D_
		HAT1_x000D_
		METAP1D_x000D_
		ITGA6_x000D_
		PDK1_x000D_
		ZAK_x000D_
		SCRN3_x000D_
		H3F3AP4_x000D_
		HOXD12_x000D_
		HOXD9_x000D_
		HOXD8_x000D_
		HOXD1_x000D_
		MTX2_x000D_
		HNRNPA3_x000D_
		AGPS_x000D_
		RBM45_x000D_
		PLEKHA3_x000D_
		UBE2E3_x000D_
		ITGA4_x000D_
		SSFA2_x000D_
		ZC3H15_x000D_
		ITGAV_x000D_
		FAM171B_x000D_
		GULP1_x000D_
		COL3A1_x000D_
		WDR75_x000D_
		ASNSD1_x000D_
		PMS1_x000D_
		INPP1_x000D_
		MFSD6_x000D_
		NAB1_x000D_
		GLS_x000D_
		MYO1B_x000D_
		SLC39A10_x000D_
		COQ10B_x000D_
		MARS2_x000D_
		SPATS2L_x000D_
		AOX1_x000D_
		NIF3L1_x000D_
		NDUFB3_x000D_
		CFLAR_x000D_
		CASP10_x000D_
		CASP8_x000D_
		STRADB_x000D_
		FZD7_x000D_
		NOP58_x000D_
		BMPR2_x000D_
		FAM117B_x000D_
		CARF_x000D_
		NBEAL1_x000D_
		CYP20A1_x000D_
		ABI2_x000D_
		NRP2_x000D_
		EEF1B2_x000D_
		FASTKD2_x000D_
		CREB1_x000D_
		CCNYL1_x000D_
		PIKFYVE_x000D_
		RPE_x000D_
		CPS1_x000D_
		SPAG16_x000D_
		ATIC_x000D_
		TMEM169_x000D_
		XRCC5_x000D_
		SMARCAL1_x000D_
		IGFBP2_x000D_
		ARPC2_x000D_
		GPBAR1_x000D_
		PNKD_x000D_
		SLC11A1_x000D_
		CTDSP1_x000D_
		RQCD1_x000D_
		PLCD4_x000D_
		BCS1L_x000D_
		STK36_x000D_
		TTLL4_x000D_
		CYP27A1_x000D_
		WNT6_x000D_
		WNT10A_x000D_
		CDK5R2_x000D_
		FAM134A_x000D_
		ZFAND2B_x000D_
		ANKZF1_x000D_
		STK16_x000D_
		TUBA4B_x000D_
		DNAJB2_x000D_
		GMPPA_x000D_
		ASIC4_x000D_
		TMEM198_x000D_
		INHA_x000D_
		STK11IP_x000D_
		SLC4A3_x000D_
		CCDC140_x000D_
		SGPP2_x000D_
		ACSL3_x000D_
		MRPL44_x000D_
		RHBDD1_x000D_
		MFF_x000D_
		AGFG1_x000D_
		FBXO36_x000D_
		SP140L_x000D_
		SP100_x000D_
		CAB39_x000D_
		ITM2C_x000D_
		SPATA3_x000D_
		C2orf72_x000D_
		PSMD1_x000D_
		ARMC9_x000D_
		B3GNT7_x000D_
		C2orf57_x000D_
		PTMA_x000D_
		COPS7B_x000D_
		DIS3L2_x000D_
		ALPP_x000D_
		ALPPL2_x000D_
		PRSS56_x000D_
		CHRND_x000D_
		CHRNG_x000D_
		EIF4E2_x000D_
		EFHD1_x000D_
		NEU2_x000D_
		INPP5D_x000D_
		ATG16L1_x000D_
		DGKD_x000D_
		TRPM8_x000D_
		SH3BP4_x000D_
		AGAP1_x000D_
		ACKR3_x000D_
		COPS8_x000D_
		MLPH_x000D_
		PRLH_x000D_
		RAMP1_x000D_
		ESPNL_x000D_
		FAM132B_x000D_
		TRAF3IP1_x000D_
		ASB1_x000D_
		NDUFA10_x000D_
		GPC1_x000D_
		RNPEPL1_x000D_
		AQP12A_x000D_
		AGXT_x000D_
		SNED1_x000D_
		PPP1R7_x000D_
		ANO7_x000D_
		SEPT2_x000D_
		FARP2_x000D_
		BOK_x000D_
		ATG4B_x000D_
		ING5_x000D_
		D2HGDH_x000D_
		NEU4_x000D_
		RTP5_x000D_
		FAM110C_x000D_
		SH3YL1_x000D_
		TMEM18_x000D_
		PXDN_x000D_
		TSSC1_x000D_
		ADI1_x000D_
		ITGB1BP1_x000D_
		ADAM17_x000D_
		YWHAQ_x000D_
		CYS1_x000D_
		ODC1_x000D_
		NOL10_x000D_
		PDIA6_x000D_
		ROCK2_x000D_
		NBAS_x000D_
		FAM49A_x000D_
		WDR35_x000D_
		MATN3_x000D_
		LAPTM4A_x000D_
		SDC1_x000D_
		PUM2_x000D_
		LDAH_x000D_
		C2orf44_x000D_
		SF3B6_x000D_
		TP53I3_x000D_
		PFN4_x000D_
		ITSN2_x000D_
		PTRHD1_x000D_
		ADCY3_x000D_
		POMC_x000D_
		DTNB_x000D_
		KIF3C_x000D_
		HADHA_x000D_
		ADGRF3_x000D_
		OTOF_x000D_
		OST4_x000D_
		PREB_x000D_
		SLC5A6_x000D_
		SLC30A3_x000D_
		UCN_x000D_
		MPV17_x000D_
		GTF3C2_x000D_
		EIF2B4_x000D_
		ZNF513_x000D_
		PPM1G_x000D_
		IFT172_x000D_
		FNDC4_x000D_
		ZNF512_x000D_
		CCDC121_x000D_
		SUPT7L_x000D_
		RBKS_x000D_
		TRMT61B_x000D_
		C2orf71_x000D_
		ALK_x000D_
		GALNT14_x000D_
		FAM98A_x000D_
		FEZ2_x000D_
		STRN_x000D_
		HEATR5B_x000D_
		EIF2AK2_x000D_
		CEBPZ_x000D_
		PRKD3_x000D_
		ATL2_x000D_
		HNRNPLL_x000D_
		SRSF7_x000D_
		DHX57_x000D_
		SOS1_x000D_
		MAP4K3_x000D_
		THUMPD2_x000D_
		OXER1_x000D_
		HAAO_x000D_
		ZFP36L2_x000D_
		THADA_x000D_
		LRPPRC_x000D_
		PREPL_x000D_
		SIX2_x000D_
		SRBD1_x000D_
		PIGF_x000D_
		MCFD2_x000D_
		FBXO11_x000D_
		PSME4_x000D_
		MTIF2_x000D_
		CCDC88A_x000D_
		PPP4R3B_x000D_
		PNPT1_x000D_
		EFEMP1_x000D_
		FANCL_x000D_
		PUS10_x000D_
		LOC339803_x000D_
		XPO1_x000D_
		CCT4_x000D_
		TMEM17_x000D_
		VPS54_x000D_
		PELI1_x000D_
		RAB1A_x000D_
		SPRED2_x000D_
		C1D_x000D_
		CNRIP1_x000D_
		GFPT1_x000D_
		NFU1_x000D_
		AAK1_x000D_
		SNRPG_x000D_
		FAM136A_x000D_
		TGFA_x000D_
		MCEE_x000D_
		PAIP2B_x000D_
		EXOC6B_x000D_
		PRADC1_x000D_
		FBXO41_x000D_
		EGR4_x000D_
		TPRKB_x000D_
		DUSP11_x000D_
		BOLA3_x000D_
		MOB1A_x000D_
		C2orf81_x000D_
		RTKN_x000D_
		MOGS_x000D_
		LBX2_x000D_
		PCGF1_x000D_
		AUP1_x000D_
		LOXL3_x000D_
		EVA1A_x000D_
		SUCLG1_x000D_
		RETSAT_x000D_
		CAPG_x000D_
		GGCX_x000D_
		TMEM150A_x000D_
		C2orf68_x000D_
		SFTPB_x000D_
		IMMT_x000D_
		CD8B_x000D_
		KRCC1_x000D_
		EIF2AK3_x000D_
		ASTL_x000D_
		DUSP2_x000D_
		STARD7_x000D_
		TMEM127_x000D_
		SNRNP200_x000D_
		NEURL3_x000D_
		KANSL3_x000D_
		LMAN2L_x000D_
		SEMA4C_x000D_
		FAHD2B_x000D_
		ANKRD36B_x000D_
		ACTR1B_x000D_
		TMEM131_x000D_
		COA5_x000D_
		MGAT4A_x000D_
		KIAA1211L_x000D_
		MITD1_x000D_
		LYG2_x000D_
		LYG1_x000D_
		TXNDC9_x000D_
		REV1_x000D_
		CHST10_x000D_
		CREG2_x000D_
		MFSD9_x000D_
		TGFBRAP1_x000D_
		FHL2_x000D_
		UXS1_x000D_
		RGPD3_x000D_
		SEPT10_x000D_
		MALL_x000D_
		NPHP1_x000D_
		LIMS3L_x000D_
		RGPD8_x000D_
		ANAPC1_x000D_
		ZC3H8_x000D_
		RGPD5_x000D_
		PAX8_x000D_
		SLC35F5_x000D_
		CCDC93_x000D_
		EN1_x000D_
		C2orf76_x000D_
		TMEM185B_x000D_
		TFCP2L1_x000D_
		CLASP1_x000D_
		NIFK_x000D_
		BIN1_x000D_
		CYP27C1_x000D_
		ERCC3_x000D_
		MAP3K2_x000D_
		LIMS2_x000D_
		WDR33_x000D_
		POLR2D_x000D_
		AMMECR1L_x000D_
		SAP130_x000D_
		HS6ST1_x000D_
		CCDC74B_x000D_
		SMPD4_x000D_
		TUBA3E_x000D_
		CCDC115_x000D_
		FAM168B_x000D_
		WTH3DI_x000D_
		C2orf27B_x000D_
		TMEM163_x000D_
		CCNT2-AS1_x000D_
		ZRANB3_x000D_
		MCM6_x000D_
		DARS_x000D_
		GTDC1_x000D_
		ZEB2_x000D_
		ORC4_x000D_
		MMADHC_x000D_
		RND3_x000D_
		RBM43_x000D_
		NMI_x000D_
		STAM2_x000D_
		PRPF40A_x000D_
		LOC100144595_x000D_
		ACVR1_x000D_
		CCDC148_x000D_
		WDSUB1_x000D_
		BAZ2B_x000D_
		RBMS1_x000D_
		DPP4_x000D_
		IFIH1_x000D_
		FIGN_x000D_
		GRB14_x000D_
		COBLL1_x000D_
		SCN3A_x000D_
		GALNT3_x000D_
		STK39_x000D_
		FASTKD1_x000D_
		METTL5_x000D_
		TLK1_x000D_
		METTL8_x000D_
		SLC25A12_x000D_
		DLX2_x000D_
		SP3_x000D_
		OLA1_x000D_
		CIR1_x000D_
		GPR155_x000D_
		WIPF1_x000D_
		ATF2_x000D_
		ATP5G3_x000D_
		KIAA1715_x000D_
		EVX2_x000D_
		TTC30A_x000D_
		PRKRA_x000D_
		FKBP7_x000D_
		SESTD1_x000D_
		CWC22_x000D_
		PDE1A_x000D_
		TFPI_x000D_
		DIRC1_x000D_
		COL5A2_x000D_
		SLC40A1_x000D_
		OSGEPL1_x000D_
		ORMDL1_x000D_
		HIBCH_x000D_
[truncated: 11,297 more rows]
