# Supplementary material for: JNK Signalling Regulates Self-Renewal of Proliferative Urine-Derived Renal Progenitor Cells via Inhibition of Ferroptosis
Source: Cells. 2023 Sep 2;12(17):2197. doi: 10.3390/cells12172197 (PMC10486975; doi:10.3390/cells12172197)
Supplement: Supplementary file 1 [file cells-12-02197-s001.zip › Table S4_Venn 120h.xlsx]

## Sheet: sheet
Table S4: Lists of exclusive and common genes of the Venn analysis for 120h.
UM51_120h_con	UM51_120h_JNK_inhib	UM51_120h_JNK_inhib:UM51_120h_con_x000D_
PTCHD2	SCNN1D	SAMD11_x000D_
PDIK1L	PRDM16	KLHL17_x000D_
CEP85	TP73	PLEKHN1_x000D_
CDCA8	SLC45A1	ISG15_x000D_
KIF2C	DRAXIN	AGRN_x000D_
FAM159A	PRAMEF12	TTLL10_x000D_
C1orf162	CELA3B	B3GALT6_x000D_
DDR2	C1QB	PUSL1_x000D_
RCSD1	EXTL1	CPTP_x000D_
C1orf112	IQCC	TAS1R3_x000D_
RALGPS2	TFAP2E	TMEM88B_x000D_
PPP1R12B	CFAP57	VWA1_x000D_
CENPF	KLF17	MIB2_x000D_
HIST3H2BB	WDR63	PRKCZ_x000D_
PRAMEF13	ATXN7L2	SKI_x000D_
MFAP2	SLC6A17	RER1_x000D_
FABP3	PPIAL4A	FAM213B_x000D_
EDN2	ECM1	ARHGEF16_x000D_
ORC1	LCE1D	TPRG1L_x000D_
DEPDC1	S100A9	SMIM1_x000D_
IQGAP3	RGS4	DFFB_x000D_
CD247	LHX4	KCNAB2_x000D_
ANKRD45	LHX9	RNF207_x000D_
ASPM	TMCC2	LINC00337_x000D_
KIF14	MFSD4	HES3_x000D_
CHI3L1	PFKFB2	ESPN_x000D_
NEK2	MARK1	PHF13_x000D_
NID1	ZBTB18	THAP3_x000D_
ERO1B	PERM1	CAMTA1_x000D_
LGALS8-AS1	SLC2A5	VAMP3_x000D_
ZNF670	PIK3CD-AS1	PER3_x000D_
MMP23B	NPPA	PARK7_x000D_
C1orf61	MST1L	ENO1_x000D_
SIX3	LACTBL1	H6PD_x000D_
ITPRIPL1	E2F2	SPSB1_x000D_
IL36G	DLGAP3	SLC25A33_x000D_
IL1F10	RP4-728D4.2	TMEM201_x000D_
PPP1R1C	SLFNL1	PIK3CD_x000D_
DTNB	HIVEP3	NMNAT1_x000D_
LOXL3	GUCA2A	UBE4B_x000D_
BUB1	DMRTA2	KIF1B_x000D_
CKAP2L	SLC1A7	PGD_x000D_
SCTR	LRP8	APITD1-CORT_x000D_
LY75-CD302	LPAR3	PEX14_x000D_
ICA1L	SYDE2	TARDBP_x000D_
FEV	ABCA4	UBIAD1_x000D_
CENPA	FRRS1	FBXO44_x000D_
CCDC85A	NBPF4	FBXO6_x000D_
SLC23A3	FMO5	AGTRAP_x000D_
ARPP21	SPRR2E	C1orf167_x000D_
SUCNR1	FCRL1	PLOD1_x000D_
IQSEC1	IGSF9	MFN2_x000D_
NUP210	ITLN1	MIIP_x000D_
SGOL1	C1orf111	TNFRSF8_x000D_
SCN5A	RGS16	TNFRSF1B_x000D_
PRSS42	KIF21B	VPS13D_x000D_
MST1R	FMOD	PRDM2_x000D_
SLCO2A1	GOLT1A	KAZN_x000D_
PIGZ	PIK3C2B	TMEM51_x000D_
FGFR3	SLC26A9	EFHD2_x000D_
NAT8L	TSSK3	DNAJC16_x000D_
NSUN7	TNNI3K	RSC1A1_x000D_
SLC10A4	FCGR2A	PLEKHM2_x000D_
GLRB	NOS1AP	SLC25A34_x000D_
JAKMIP1	STIL	TMEM82_x000D_
TMEM150C	TNR	FBLIM1_x000D_
HPSE	ATP6V1C2	SPEN_x000D_
PRSS12	TRIM54	C1orf64_x000D_
MAD2L1	LTBP1	CLCNKB_x000D_
RNF175	RMDN2	NECAP2_x000D_
SFRP2	PLEK	FAM231C_x000D_
SOWAHA	IL1RL2	CROCC_x000D_
KIF20A	GPR45	PADI1_x000D_
NIPAL4	RGPD4	ARHGEF10L_x000D_
HMMR	SH3RF3	IGSF21_x000D_
KCNIP1	AOX1	KLHDC7A_x000D_
CCNO	MAP2	PAX7_x000D_
ARSI	SPATA3	MRTO4_x000D_
HIST1H2BF	TRPM8	PQLC2_x000D_
HIST1H3H	MYT1L	OTUD3_x000D_
GLP1R	CCDC121	PLA2G5_x000D_
IRAK1BP1	FAM161A	PLA2G2F_x000D_
TTK	ASPRV1	UBXN10_x000D_
CENPW	GCFC2	CDA_x000D_
HIST1H3G	TSGA10	PINK1_x000D_
GPX6	LONRF2	NBPF3_x000D_
OOEP	EN1	LDLRAD2_x000D_
MB21D1	C2orf27B	HSPG2_x000D_
SLC2A12	LCT	CDC42_x000D_
RAET1E	CXCR4	ZBTB40_x000D_
FBXO5	SCN9A	C1QA_x000D_
LY6G6F	CHN1	C1QC_x000D_
GPER1	MPP4	EPHB2_x000D_
SDK1	DYTN	KDM1A_x000D_
RSPH10B2	ABCA12	ZNF436-AS1_x000D_
ARL4A	LINC00471	RPL11_x000D_
LRRC72	NGEF	TCEB3_x000D_
STRIP2	COL6A3	PITHD1_x000D_
ERV3-1	LIPT1	LYPLA2_x000D_
FBXL13	C2orf88	PNRC2_x000D_
PIK3CG	TRABD2A	GRHL3_x000D_
IMMP2L	BRPF1	NIPAL3_x000D_
KDM7A	VILL	RCAN3_x000D_
BLACE	GPR62	NCMAP_x000D_
ZNF713	STAB1	CLIC4_x000D_
COX19	FRG2C	TMEM50A_x000D_
CDCA2	ARL6	TMEM57_x000D_
C8orf31	EAF2	LDLRAP1_x000D_
RP11-875O11.1	RHO	ZNF593_x000D_
PBK	ESYT3	SH3BGRL3_x000D_
RNF122	FOXL2NB	LIN28A_x000D_
REXO1L2P	SPSB4	DHDDS_x000D_
MMP16	RASA2	HMGN2_x000D_
RUNX1T1	SERPINI1	RPS6KA1_x000D_
ATAD2	SOX2	ARID1A_x000D_
CCDC166	EPHB3	PIGV_x000D_
PHF24	IL1RAP	ZDHHC18_x000D_
CCL21	NCBP2-AS2	SFN_x000D_
KLF4	GHRL	NUDC_x000D_
QSOX2	WNT7A	TRNP1_x000D_
GYG2	DCLK3	WDTC1_x000D_
CDKL5	LRRC2	TMEM222_x000D_
PDK3	DCP1A	SYTL1_x000D_
KIF4A	ERC2	FAM76A_x000D_
PABPC5	C3orf67	STX12_x000D_
PLP1	FEZF2	PPP1R8_x000D_
CXorf57	PDZRN3	THEMIS2_x000D_
CDR1	HSPBAP1	SMPDL3B_x000D_
MTM1	ALDH1L1	XKR8_x000D_
SRPX	UROC1	ATPIF1_x000D_
AMER1	DZIP1L	SESN2_x000D_
BEX2	ATR	MED18_x000D_
HS6ST2	LRRC34	PHACTR4_x000D_
PLXNB3	LRRC31	RCC1_x000D_
ZNF630	dorsnarby	TRNAU1AP_x000D_
PRORY	MASP1	RAB42_x000D_
TSPY1	TPRG1	GMEB1_x000D_
CDK1	SSUH2	YTHDF2_x000D_
KIF11	C3orf62	EPB41_x000D_
EXOC6	HYAL3	PTPRU_x000D_
CEP55	MUSTN1	ZCCHC17_x000D_
ACADSB	POPDC2	SERINC2_x000D_
DPYSL4	TM4SF19-TCTEX1D2	LINC01225_x000D_
ZNF488	CRIPAK	TINAGL1_x000D_
PDZD7	LINC01587	HCRTR1_x000D_
CYP17A1	LOC389199	KHDRBS1_x000D_
SORCS1	USP17L23	TMEM39B_x000D_
MKI67	USP17L28	KPNA6_x000D_
LHPP	C1QTNF7	TXLNA_x000D_
LINC01219	FAM114A1	CCDC28B_x000D_
MRGPRX4	MTHFD2L	EIF3I_x000D_
SYT12	MTTP	FAM167B_x000D_
PATE4	INTU	HDAC1_x000D_
STK33	EDNRA	RBBP4_x000D_
SPI1	TENM3	KIAA1522_x000D_
SLC43A1	TRIML1	S100PBP_x000D_
NRXN2	SLC2A9	HPCA_x000D_
MTL5	KCTD8	RNF19B_x000D_
PIH1D2	NFXL1	AZIN2_x000D_
ANP32D	ADAMTS3	ZNF362_x000D_
HOXC11	DDIT4L	ZSCAN20_x000D_
LPAR5	COL25A1	GJA4_x000D_
CDCA3	GPR78	ZMYM1_x000D_
GSG1	FGF5	ZMYM4_x000D_
FAIM2	ADAM29	NCDN_x000D_
AVIL	MTNR1A	AGO4_x000D_
LUM	HSPB3	AGO1_x000D_
HAL	ANKDD1B	AGO3_x000D_
PLA2G1B	MEGF10	ADPRHL2_x000D_
DNAH10OS	C5orf56	MAP7D1_x000D_
LRCOL1	WNT8A	THRAP3_x000D_
KIF5A	PCDHB7	ZC3H12A_x000D_
PRIM1	SH3RF2	DNALI1_x000D_
DLEU2	SLC6A7	MANEAL_x000D_
SOX21	FABP6	C1orf122_x000D_
N4BP2L1	SEMA5A	UTP11L_x000D_
CCDC169-SOHLH2	NAIP	AKIRIN1_x000D_
ANG	ZNF366	NDUFS5_x000D_
MIPOL1	GCNT4	MACF1_x000D_
KLHDC1	KIAA0825	OXCT2P1_x000D_
CDKN3	PCDH1	PPIE_x000D_
DACT1	ZBED8	MFSD2A_x000D_
ACOT4	FAM196B	CAP1_x000D_
LRRC74A	PROP1	RLF_x000D_
EVL	ADAMTS2	ZMPSTE24_x000D_
ADSSL1	GFPT2	SMAP2_x000D_
STXBP6	ZNF474	ZFP69B_x000D_
DLGAP5	CATSPER3	EXO5_x000D_
ALDH6A1	PCDHB3	ZNF684_x000D_
NUBPL	CDKL3	NFYC_x000D_
CASC5	HCG22	CTPS1_x000D_
JMJD7	HCG27	FOXO6_x000D_
WDR76	MSH5	GUCA2B_x000D_
CCNB2	CYP21A2	PPIH_x000D_
LRRC49	CUL9	YBX1_x000D_
TBC1D21	TTBK1	ERMAP_x000D_
TMEM266	CAPN11	ZNF691_x000D_
HYKK	LOC441155	TIE1_x000D_
FANCI	MRAP2	CDC20_x000D_
BLM	LACE1	SZT2_x000D_
ACTC1	ARMC2	PTPRF_x000D_
BCL2L10	CEP57L1	KDM4A_x000D_
KIAA0101	AKAP7	ST3GAL3_x000D_
HIGD2B	KIF25	ARTN_x000D_
HAPLN3	ERMARD	IPO13_x000D_
SLC12A1	LINC01600	DPH2_x000D_
CCNF	MYLK4	ATP6V0B_x000D_
NKD1	C6orf52	B4GALT2_x000D_
NOD2	NEDD9	CCDC24_x000D_
CDT1	LY6G5C	DMAP1_x000D_
CLDN6	HSPA1L	RNF220_x000D_
ZSCAN10	ZBTB12	C1orf228_x000D_
HIRIP3	HLA-DRB5	RPS8_x000D_
SHCBP1	MLN	PLK3_x000D_
CLEC18B	MDGA1	BTBD19_x000D_
FANCA	KCNK5	UROD_x000D_
LOC100506388	PRPH2	HPDL_x000D_
GSG2	GSTA1	TOE1_x000D_
TM4SF5	B3GAT2	MMACHC_x000D_
MYO15A	RRAGD	AKR1A1_x000D_
CDC6	RTN4IP1	NASP_x000D_
TTC25	AK9	TMEM69_x000D_
BCAS3	MYB-AS1	MAST2_x000D_
GPR142	EPM2A	TSPAN1_x000D_
DOC2B	ATAT1	LURAP1_x000D_
ALOX12B	TSTD3	UQCRH_x000D_
SLC35G3	SAMD5	NSUN4_x000D_
CCL14	SERPINB9	FAAH_x000D_
STAC2	ELFN1	DMBX1_x000D_
GSDMB	FAM221A	CMPK1_x000D_
TOP2A	EEPD1	FOXE3_x000D_
COPZ2	HECW1	CDKN2C_x000D_
TUBD1	FKBP6	RNF11_x000D_
EFCAB13	LAT2	OSBPL9_x000D_
CLUL1	PHTF2	BTF3L4_x000D_
NDC80	CD36	ZFYVE9_x000D_
KATNAL2	CLCN1	PRPF38A_x000D_
DLGAP1	OR2A1	GPX7_x000D_
ALPK2	RNF32	ZYG11B_x000D_
ZNF30	MEOX2	SCP2_x000D_
HCST	STEAP1B	PODN_x000D_
GIPR	PDE1C	CPT2_x000D_
DHDH	ACTL6B	DMRTB1_x000D_
CCDC155	ADCK2	LRRC42_x000D_
SPACA6	MGC27345	TCEANC2_x000D_
CACNG7	DEFB106A	MRPL37_x000D_
ZIK1	SPAG11A	TMEM61_x000D_
LINGO3	C8orf74	BSND_x000D_
INSR	GATA4	PCSK9_x000D_
ZNF699	ZNF705D	PRKAA2_x000D_
OLFM2	SLC7A2	FGGY_x000D_
TMEM147-AS1	PDGFRL	HOOK1_x000D_
KLK10	SH2D4A	NFIA_x000D_
C19orf18	ADAM28	INADL_x000D_
ZNF536	WRN	USP1_x000D_
ZNF586	ZNF703	ATG4C_x000D_
TLDC2	C8orf34	FOXD3_x000D_
MYBL2	FAM83A	EFCAB7_x000D_
CDH4	POU5F1B	PGM1_x000D_
SPATA25	GPIHBP1	ROR1_x000D_
ANKEF1	DEFB103A	RAVER2_x000D_
RBM11	LONRF1	AK4_x000D_
HSF2BP	CSGALNACT1	DNAJC6_x000D_
TMEM191B	DUSP26	LEPR_x000D_
CABP7	NKAIN3	SGIP1_x000D_
GTSE1	PDE7A	MIER1_x000D_
MOV10L1	MYBL1	GADD45A_x000D_
APOBEC3B	SBSPON	SRSF11_x000D_
ZNF502	PAG1	HHLA3_x000D_
	SLC10A5	CTH_x000D_
	C8orf88	TYW3_x000D_
	ENPP2	RABGGTB_x000D_
	DSCC1	AK5_x000D_
	COL22A1	FAM73A_x000D_
	SCRT1	NEXN_x000D_
	FOXH1	PTGFR_x000D_
	SFTPC	IFI44L_x000D_
	C8orf46	IFI44_x000D_
	HHLA1	ADGRL2_x000D_
	RORB	PRKACB_x000D_
	TMOD1	RPF1_x000D_
	NIPSNAP3A	CYR61_x000D_
	FSD1L	SH3GLB1_x000D_
	ACTL7A	LMO4_x000D_
	PAPPA	PKN2_x000D_
	CRB2	LRRC8B_x000D_
	MVB12B	ZNF326_x000D_
	PKN3	CDC7_x000D_
	HMCN2	BRDT_x000D_
	GFI1B	EPHX4_x000D_
	RNF224	BTBD8_x000D_
	FOXD4	KIAA1107_x000D_
	C9orf24	RPAP2_x000D_
	ENHO	RPL5_x000D_
	TRPM3	MTF2_x000D_
	DIRAS2	DR1_x000D_
	C9orf129	FNBP1L_x000D_
	ZNF782	ABCD3_x000D_
	NR5A1	SLC44A3_x000D_
	LCN8	LOC729970_x000D_
	NRARP	RWDD3_x000D_
	ENTPD8	PTBP2_x000D_
	MSANTD3-TMEFF1	SNX7_x000D_
	C9orf172	AGL_x000D_
	SCAI	SLC35A3_x000D_
	SHROOM2	MFSD14A_x000D_
	AMELX	TRMT13_x000D_
	POLA1	RTCA_x000D_
	DMRTC1	CDC14A_x000D_
	SRPX2	VCAM1_x000D_
	RAB40AL	SLC30A7_x000D_
	TBC1D8B	S1PR1_x000D_
	DDX26B	PRMT6_x000D_
	MAGEA11	NTNG1_x000D_
	FATE1	FAM102B_x000D_
	PNMA3	PRPF38B_x000D_
	DUSP9	STXBP3_x000D_
	P2RY8	GPSM2_x000D_
	TMEM27	TMEM167B_x000D_
	DMD	SARS_x000D_
	DMRTC1B	CELSR2_x000D_
	ESX1	SYPL2_x000D_
	ZNF75D	CYB561D1_x000D_
	SLITRK4	GPR61_x000D_
	ARSE	CSF1_x000D_
	MAGEA5	AHCYL1_x000D_
	SEC61A2	STRIP1_x000D_
	MASTL	UBL4B_x000D_
	MAP3K8	RBM15_x000D_
	RET	PROK1_x000D_
	FRMPD2B	CEPT1_x000D_
	NUTM2B	PIFO_x000D_
	HECTD2	ATP5F1_x000D_
	HHEX	RAP1A_x000D_
	CYP26C1	DDX20_x000D_
	NEURL1	LOC643355_x000D_
	ADRA2A	CTTNBP2NL_x000D_
	PSTK	WNT2B_x000D_
	ZNF248	CAPZA1_x000D_
	ZNF239	MOV10_x000D_
	GPRIN2	FAM19A3_x000D_
	FRMPD2	LRIG2_x000D_
	TBATA	MAGI3_x000D_
	C10orf105	DCLRE1B_x000D_
	MSS51	HIPK1_x000D_
	C10orf55	VANGL1_x000D_
	KLLN	SLC22A15_x000D_
	RBP4	MAB21L3_x000D_
	GPAM	PTGFRN_x000D_
	SYCE1	TTF2_x000D_
	FFAR4	MAN1A2_x000D_
	NSUN6	FAM46C_x000D_
	C11orf42	WDR3_x000D_
	CNGA4	PHGDH_x000D_
	INSC	NBPF8_x000D_
	OTOG	NBPF26_x000D_
	KIAA1549L	SRGAP2C_x000D_
	PRDM11	LOC388692_x000D_
	LRRC55	PPIAL4F_x000D_
	P2RX3	GPR89A_x000D_
	PELI3	POLR3C_x000D_
	ACTN3	NUDT17_x000D_
	SLCO2B1	NUDT4P1_x000D_
	MYO7A	NBPF12_x000D_
	CEP126	BCL9_x000D_
	CXCR5	GPR89B_x000D_
	OR10G4	NUDT4_x000D_
	ST14	PDE4DIP_x000D_
	KRTAP5-2	PPIAL4C_x000D_
	TRPM5	HIST2H4B_x000D_
	UBQLN3	HIST2H2AA3_x000D_
	LMO2	HIST2H3A_x000D_
	RAPSN	HIST2H2AC_x000D_
	OR10Q1	BOLA1_x000D_
	CATSPER1	VPS45_x000D_
	KCNE3	CIART_x000D_
	MMP10	MRPS21_x000D_
	ALKBH8	PRPF3_x000D_
	BUD13	RPRD2_x000D_
	PVRL1	TARS2_x000D_
	TRIM29	ADAMTSL4_x000D_
	SORL1	SETDB1_x000D_
	HEPACAM	ANXA9_x000D_
	KCNJ1	PRUNE_x000D_
	B3GAT1	BNIPL_x000D_
	AMPD3	C1orf56_x000D_
	KRTAP5-7	MLLT11_x000D_
	FDXACB1	GABPB2_x000D_
	FXYD2	SCNM1_x000D_
	LAG3	PIP5K1A_x000D_
	GNB3	PSMD4_x000D_
	METTL20	ZNF687_x000D_
	CCDC184	PSMB4_x000D_
	OR8S1	TUFT1_x000D_
	WNT1	SNX27_x000D_
	NXPH4	OAZ3_x000D_
	INHBE	LCE3B_x000D_
	GLI1	LCE2D_x000D_
	NAV3	LCE2B_x000D_
	STAB2	LCE4A_x000D_
	ACACB	LCE1F_x000D_
	TMEM132B	LCE1E_x000D_
	CRACR2A	LCE1A_x000D_
	C3AR1	SPRR4_x000D_
	LINC01559	SPRR1A_x000D_
	ERP27	LOR_x000D_
	SYT10	LOC101928034_x000D_
	POU6F1	S100A1_x000D_
	KRT85	CHTOP_x000D_
	KRT72	SNAPIN_x000D_
	GRIP1	NPR1_x000D_
	TRHDE-AS1	RPS27_x000D_
	SELPLG	UBAP2L_x000D_
	SDS	HAX1_x000D_
	HCAR3	AQP10_x000D_
	LRMP	ATP8B2_x000D_
	HELB	IL6R_x000D_
	PRR4	CHRNB2_x000D_
	MPHOSPH8	CKS1B_x000D_
	PRR20D	FLAD1_x000D_
	PRR20C	LENEP_x000D_
	HS6ST3	ZBTB7B_x000D_
	F10	EFNA1_x000D_
	CENPJ	SLC50A1_x000D_
	CDX2	TRIM46_x000D_
	LCP1	FDPS_x000D_
	LINC00282	RUSC1_x000D_
	ATP7B	ASH1L-AS1_x000D_
	THSD1	MSTO1_x000D_
	PRR20B	DAP3_x000D_
	NYNRIN	SYT11_x000D_
	ARG2	LAMTOR2_x000D_
	SLC10A1	LMNA_x000D_
	VRTN	SEMA4A_x000D_
	ESRRB	SLC25A44_x000D_
	CYP46A1	PMF1_x000D_
	KIF26A	TMEM79_x000D_
	LINC01296	TSACC_x000D_
	NRL	TTC24_x000D_
	DNAAF2	APOA1BP_x000D_
	NID2	HAPLN2_x000D_
	TMEM30B	BCAN_x000D_
	NRDE2	RRNAD1_x000D_
	SERPINA6	PRCC_x000D_
	GPR132	PEAR1_x000D_
	MIR5195	KIRREL_x000D_
	SERPINA5	CD1D_x000D_
	BDKRB1	CD1E_x000D_
	EFCAB11	IFI16_x000D_
	GOLGA8F	DUSP23_x000D_
	GOLGA8J	FCRL6_x000D_
	NUTM1	SLAMF8_x000D_
	INAFM2	ATP1A2_x000D_
	TYRO3	ATP1A4_x000D_
	CKMT1B	PEA15_x000D_
	ZWILCH	NCSTN_x000D_
	NR2E3	NHLH1_x000D_
	ARID3B	VANGL2_x000D_
	ODF3L1	KLHDC9_x000D_
	MAGEL2	NIT1_x000D_
	FAM189A1	UFC1_x000D_
	TRPM1	USP21_x000D_
	MEIS2	PPOX_x000D_
	HDC	NDUFS2_x000D_
	DAPK2	TOMM40L_x000D_
	RASL12	PCP4L1_x000D_
	UBAP1L	SDHC_x000D_
	ANKDD1A	FCRLA_x000D_
	LMAN1L	FCRLB_x000D_
	GOLGA6L9	DUSP12_x000D_
	GOLGA8M	ATF6_x000D_
	GOLGA8R	UHMK1_x000D_
	CACNA1H	UAP1_x000D_
	SMIM22	HSD17B7_x000D_
	KDM8	PBX1_x000D_
	MYLPF	MGST3_x000D_
	PYCARD-AS1	POGK_x000D_
	ITGAM	POU2F1_x000D_
	ADCY7	MPZL1_x000D_
	FOXL1	DCAF6_x000D_
	ZNF276	TIPRL_x000D_
	FBXL16	SFT2D2_x000D_
	CCDC78	ATP1B1_x000D_
	MEFV	BLZF1_x000D_
	TNP2	GORAB_x000D_
	XYLT1	FMO4_x000D_
	USP31	PRRC2C_x000D_
	PRSS36	METTL13_x000D_
	ABCC11	SUCO_x000D_
	CTRB2	PRDX6_x000D_
	HBM	KLHL20_x000D_
	MPV17L	DARS2_x000D_
	ZNF500	ZBTB37_x000D_
	TMEM186	RABGAP1L_x000D_
	LCAT	CACYBP_x000D_
	OR1D4	RASAL2_x000D_
	GP1BA	FAM20B_x000D_
	ALOX15B	TOR3A_x000D_
	GRAPL	SOAT1_x000D_
	NEK8	FAM163A_x000D_
	SPACA3	TOR1AIP1_x000D_
	RAPGEFL1	CEP350_x000D_
	WNK4	QSOX1_x000D_
	RND2	XPR1_x000D_
	MYL4	KIAA1614_x000D_
	FLJ45513	MR1_x000D_
	DLX4	DHX9_x000D_
	CD300A	LAMC1_x000D_
	C17orf99	LAMC2_x000D_
	ZZEF1	SMG7_x000D_
	ASGR2	RGL1_x000D_
	ASGR1	TSEN15_x000D_
	PIK3R5	RNF2_x000D_
	ZNF18	C1orf27_x000D_
	SRCIN1	TROVE2_x000D_
	CACNB1	CDC73_x000D_
	KRT38	CFH_x000D_
	KRT15	C1orf53_x000D_
	PLEKHH3	NEK7_x000D_
	PRAC1	CAMSAP2_x000D_
	HOXB13	GPR25_x000D_
	GNGT2	C1orf106_x000D_
	MPO	IPO9_x000D_
	CSH1	SHISA4_x000D_
	USH1G	TIMM17A_x000D_
	PPP1R27	RNPEP_x000D_
	KRTAP1-1	ELF3_x000D_
	WNT3	TMEM183A_x000D_
	ADCYAP1	PPFIA4_x000D_
	LRRC30	ADORA1_x000D_
	LDLRAD4	BTG2_x000D_
	TAF4B	ATP2B4_x000D_
	LOC100287225	ZBED6_x000D_
	C18orf54	SNRPE_x000D_
	CDH20	SOX13_x000D_
	CDH7	CNTN2_x000D_
	AQP4	CDK18_x000D_
	CFAP53	C1orf186_x000D_
	RNF152	SRGAP2_x000D_
	MISP	IKBKE_x000D_
	NMRK2	RASSF5_x000D_
	RETN	DYRK3_x000D_
	ZNF136	MAPKAPK2_x000D_
	MAST1	CD55_x000D_
	MIR1199	CD46_x000D_
	LRP3	MIR205HG_x000D_
	ZBTB32	G0S2_x000D_
	SPRED3	DIEXF_x000D_
	LEUTX	SYT14_x000D_
	TEX101	HHAT_x000D_
	IRGC	RCOR3_x000D_
	BHMG1	TRAF5_x000D_
	GFY	DTL_x000D_
	EPS8L1	PPP2R5A_x000D_
	THEG	NENF_x000D_
	PLIN4	ATF3_x000D_
	FUT3	TATDN3_x000D_
	CD70	FLVCR1_x000D_
	OR7A17	RPS6KC1_x000D_
	TSSK6	SMYD2_x000D_
	SCGB2B2	KCTD3_x000D_
	ZNF829	RRP15_x000D_
	ZNF569	TGFB2_x000D_
	DPF1	IARS2_x000D_
	RASGRP4	C1orf115_x000D_
	CXCL17	MARC2_x000D_
	ZNF45	MARC1_x000D_
	MYPOP	MIA3_x000D_
	LMTK3	BROX_x000D_
	IZUMO2	DISP1_x000D_
	LRRC4B	CCDC185_x000D_
	KLK6	CAPN2_x000D_
	KLK12	FBXO28_x000D_
	ZNF665	DEGS1_x000D_
	ZNF677	CNIH4_x000D_
	NLRP9	SRP9_x000D_
	ZNF154	EPHX1_x000D_
	ZNF497	H3F3A_x000D_
	LILRB4	MIXL1_x000D_
	ZGLP1	C1orf95_x000D_
	CACNA1A	PSEN2_x000D_
	NXNL1	ADCK3_x000D_
	LINC00663	ZNF678_x000D_
	CEACAM8	ARF1_x000D_
	PSG9	GUK1_x000D_
	TMEM86B	IBA57_x000D_
	ISM1	OBSCN_x000D_
	SYNDIG1	RNF187_x000D_
	COX4I2	RAB4A_x000D_
	HCK	URB2_x000D_
	ZNF341	GALNT2_x000D_
	ADIG	COG2_x000D_
	SLC12A5	ARV1_x000D_
	LOC79160	GNPAT_x000D_
	DPH3P1	SPRTN_x000D_
	C20orf96	NTPCR_x000D_
	PDYN	KIAA1804_x000D_
	FOXS1	KCNK1_x000D_
	C20orf173	SLC35F3_x000D_
	BMP7	COA6_x000D_
	ANKRD60	GGPS1_x000D_
	EFCAB8	TBCE_x000D_
	DUSP15	GPR137B_x000D_
	CBR3	LGALS8_x000D_
	ADARB1	ACTN2_x000D_
	CLDN14	MTR_x000D_
	UMODL1-AS1	KMO_x000D_
	DNMT3L	SDCCAG8_x000D_
	TSPEAR	DESI2_x000D_
	KRTAP10-5	COX20_x000D_
	EMID1	EFCAB2_x000D_
	CACNA1I	CNST_x000D_
	FAM83F	SCCPDH_x000D_
	SERHL	OR2G3_x000D_
	GRAMD4	TRIM58_x000D_
	USP41	OR2W3_x000D_
	APOL4	OR2T8_x000D_
	SHISA8	OR2T2_x000D_
	TUBA8	ZNF672_x000D_
	TMEM191C	NOC2L_x000D_
	IGLL5	HES4_x000D_
	MMP11	RNF223_x000D_
	SPECC1L-ADORA2A	C1orf159_x000D_
	RASL10A	TNFRSF18_x000D_
	PRAMEF5	TNFRSF4_x000D_
		SDF4_x000D_
		FAM132A_x000D_
		UBE2J2_x000D_
		ACAP3_x000D_
		CPSF3L_x000D_
		DVL1_x000D_
		MXRA8_x000D_
		AURKAIP1_x000D_
		CCNL2_x000D_
		MRPL20_x000D_
		ANKRD65_x000D_
		TMEM240_x000D_
		SSU72_x000D_
		C1orf233_x000D_
		NADK_x000D_
		GNB1_x000D_
		TMEM52_x000D_
		MORN1_x000D_
		PEX10_x000D_
		PANK4_x000D_
		HES5_x000D_
		LOC115110_x000D_
		MMEL1_x000D_
		MEGF6_x000D_
		WRAP73_x000D_
		TP73-AS1_x000D_
		LRRC47_x000D_
		CEP104_x000D_
		C1orf174_x000D_
		NPHP4_x000D_
		RPL22_x000D_
		ICMT_x000D_
		GPR153_x000D_
		ACOT7_x000D_
		NOL9_x000D_
		KLHL21_x000D_
		DNAJC11_x000D_
		RERE_x000D_
		GPR157_x000D_
		PIK3CD-AS2_x000D_
		CLSTN1_x000D_
		CTNNBIP1_x000D_
		LZIC_x000D_
		DFFA_x000D_
		CASZ1_x000D_
		C1orf127_x000D_
		SRM_x000D_
		EXOSC10_x000D_
		MTOR_x000D_
		FBXO2_x000D_
		MAD2L2_x000D_
		MTHFR_x000D_
		NPPB_x000D_
		KIAA2013_x000D_
		DHRS3_x000D_
		CASP9_x000D_
		AGMAT_x000D_
		UQCRHL_x000D_
		ZBTB17_x000D_
		HSPB7_x000D_
		FAM131C_x000D_
		EPHA2_x000D_
		ARHGEF19_x000D_
		RSG1_x000D_
		FBXO42_x000D_
		NBPF1_x000D_
		FAM231A_x000D_
		ATP13A2_x000D_
		SDHB_x000D_
		PADI2_x000D_
		RCC2_x000D_
		UBR4_x000D_
		EMC1_x000D_
		AKR7L_x000D_
		AKR7A3_x000D_
		AKR7A2_x000D_
		CAPZB_x000D_
		TMCO4_x000D_
		PLA2G2E_x000D_
		PLA2G2D_x000D_
		CAMK2N1_x000D_
		MUL1_x000D_
		SH2D5_x000D_
		HP1BP3_x000D_
		EIF4G3_x000D_
		ECE1_x000D_
		USP48_x000D_
		WNT4_x000D_
		LUZP1_x000D_
		ZNF436_x000D_
		TCEA3_x000D_
		ASAP3_x000D_
		ID3_x000D_
		GALE_x000D_
		HMGCL_x000D_
		FUCA1_x000D_
		SRSF10_x000D_
		IL22RA1_x000D_
		IFNLR1_x000D_
		STPG1_x000D_
		SYF2_x000D_
		RSRP1_x000D_
		AUNIP_x000D_
		PAQR7_x000D_
		STMN1_x000D_
		PAFAH2_x000D_
		SLC30A2_x000D_
		UBXN11_x000D_
		AIM1L_x000D_
		GPN2_x000D_
		GPATCH3_x000D_
		KDF1_x000D_
		FAM46B_x000D_
		SLC9A1_x000D_
		MAP3K6_x000D_
		FCN3_x000D_
		WASF2_x000D_
		AHDC1_x000D_
		FGR_x000D_
		IFI6_x000D_
		RPA2_x000D_
		EYA3_x000D_
		SPCS2_x000D_
		DNAJC8_x000D_
		TAF12_x000D_
		SRSF4_x000D_
		MECR_x000D_
		SDC3_x000D_
		PUM1_x000D_
		SNRNP40_x000D_
		PEF1_x000D_
		COL16A1_x000D_
		ADGRB2_x000D_
		SPOCD1_x000D_
		PTP4A2_x000D_
		TMEM234_x000D_
		MARCKSL1_x000D_
		FAM229A_x000D_
		BSDC1_x000D_
		ZBTB8OS_x000D_
		SYNC_x000D_
		YARS_x000D_
		FNDC5_x000D_
		TMEM54_x000D_
		AK2_x000D_
		TRIM62_x000D_
		PHC2_x000D_
		CSMD2_x000D_
		ZMYM6NB_x000D_
		KIAA0319L_x000D_
		PSMB2_x000D_
		C1orf216_x000D_
		TRAPPC3_x000D_
		EVA1B_x000D_
		STK40_x000D_
		LSM10_x000D_
		OSCP1_x000D_
		MRPS15_x000D_
		CSF3R_x000D_
		MEAF6_x000D_
		SNIP1_x000D_
		GNL2_x000D_
		RSPO1_x000D_
		C1orf109_x000D_
		YRDC_x000D_
		MTF1_x000D_
		INPP5B_x000D_
		SF3A3_x000D_
		FHL3_x000D_
		RHBDL2_x000D_
		PABPC4_x000D_
		HEYL_x000D_
		HPCAL4_x000D_
		OXCT2_x000D_
		TRIT1_x000D_
		MYCL_x000D_
		PPT1_x000D_
		COL9A2_x000D_
		RIMS3_x000D_
		CITED4_x000D_
		SCMH1_x000D_
		FOXJ3_x000D_
		ZMYND12_x000D_
		CLDN19_x000D_
		P3H1_x000D_
		SVBP_x000D_
		SLC2A1_x000D_
		C1orf210_x000D_
		ELOVL1_x000D_
		MED8_x000D_
		HYI_x000D_
		SLC6A9_x000D_
		ERI3_x000D_
		TMEM53_x000D_
		TCTEX1D4_x000D_
		PTCH2_x000D_
		EIF2B3_x000D_
		HECTD3_x000D_
		MUTYH_x000D_
		PRDX1_x000D_
		CCDC17_x000D_
		GPBP1L1_x000D_
		IPP_x000D_
		PIK3R3_x000D_
		POMGNT1_x000D_
		LRRC41_x000D_
		KNCN_x000D_
		ATPAF1_x000D_
		EFCAB14_x000D_
		PDZK1IP1_x000D_
		TRABD2B_x000D_
		SPATA6_x000D_
		BEND5_x000D_
		FAF1_x000D_
		TTC39A_x000D_
		EPS15_x000D_
		NRDC_x000D_
		RAB3B_x000D_
		TXNDC12_x000D_
		CC2D1B_x000D_
		ZCCHC11_x000D_
		COA7_x000D_
		ECHDC2_x000D_
		C1orf123_x000D_
		MAGOH_x000D_
		GLIS1_x000D_
		NDC1_x000D_
		YIPF1_x000D_
		HSPB11_x000D_
		LDLRAD1_x000D_
		TMEM59_x000D_
		SSBP3_x000D_
		PARS2_x000D_
		TTC22_x000D_
		DHCR24_x000D_
		USP24_x000D_
		TACSTD2_x000D_
		MYSM1_x000D_
		JUN_x000D_
		CYP2J2_x000D_
		TM2D1_x000D_
		DOCK7_x000D_
		ITGB3BP_x000D_
		JAK1_x000D_
		WDR78_x000D_
		SLC35D1_x000D_
		SERBP1_x000D_
		GNG12_x000D_
		WLS_x000D_
		LRRC40_x000D_
		ANKRD13C_x000D_
		ZRANB2_x000D_
		NEGR1_x000D_
		CRYZ_x000D_
		PIGK_x000D_
		ZZZ3_x000D_
		USP33_x000D_
		FUBP1_x000D_
		ADGRL4_x000D_
		TTLL7_x000D_
		GNG5_x000D_
		CTBS_x000D_
		SSX2IP_x000D_
		C1orf52_x000D_
		BCL10_x000D_
		DDAH1_x000D_
		ZNHIT6_x000D_
		ODF2L_x000D_
		SEP15_x000D_
		GTF2B_x000D_
		CCBL2_x000D_
		GBP3_x000D_
		GBP1_x000D_
		BARHL2_x000D_
		ZNF644_x000D_
		TGFBR3_x000D_
		SETSIP_x000D_
		GFI1_x000D_
		EVI5_x000D_
		TMED5_x000D_
		BCAR3_x000D_
		DNTTIP2_x000D_
		GCLM_x000D_
		F3_x000D_
		CNN3_x000D_
		ALG14_x000D_
		RPL7_x000D_
		DPYD_x000D_
		SASS6_x000D_
		DBT_x000D_
		EXTL2_x000D_
		DPH5_x000D_
		VAV3_x000D_
		SLC25A24_x000D_
		WDR47_x000D_
		TAF13_x000D_
		C1orf194_x000D_
		PSRC1_x000D_
		MYBPHL_x000D_
		SORT1_x000D_
		PSMA5_x000D_
		AMIGO1_x000D_
		GNAT2_x000D_
		GSTM3_x000D_
		SLC16A4_x000D_
		LAMTOR5_x000D_
		KCNA10_x000D_
		KCNA2_x000D_
		LRIF1_x000D_
		DRAM2_x000D_
		DENND2D_x000D_
		WDR77_x000D_
		FAM212B_x000D_
		ST7L_x000D_
		SLC16A1_x000D_
		PHTF1_x000D_
		RSBN1_x000D_
		AP4B1_x000D_
		SYT6_x000D_
		TRIM33_x000D_
		NRAS_x000D_
		CSDE1_x000D_
		SIKE1_x000D_
		TSPAN2_x000D_
		NGF_x000D_
		CD58_x000D_
		IGSF3_x000D_
		GDAP2_x000D_
		ZNF697_x000D_
		NOTCH2_x000D_
		FAM72C_x000D_
		FAM72D_x000D_
		PPIAL4E_x000D_
		NBPF15_x000D_
		SRGAP2B_x000D_
		NBPF20_x000D_
		PDZK1_x000D_
		RNF115_x000D_
		PIAS3_x000D_
		ITGA10_x000D_
		LIX1L_x000D_
		TXNIP_x000D_
		LOC105371242_x000D_
		PRKAB2_x000D_
		ACP6_x000D_
		NBPF11_x000D_
		PPIAL4G_x000D_
		NBPF9_x000D_
		HIST2H2BF_x000D_
		HIST2H3D_x000D_
		HIST2H4A_x000D_
		HIST2H2AB_x000D_
		SV2A_x000D_
		SF3B4_x000D_
		MTMR11_x000D_
		OTUD7B_x000D_
		ANP32E_x000D_
		APH1A_x000D_
		ENSA_x000D_
		GOLPH3L_x000D_
		CTSS_x000D_
		CTSK_x000D_
		ARNT_x000D_
		CERS2_x000D_
		FAM63A_x000D_
		SEMA6C_x000D_
		LYSMD1_x000D_
		PI4KB_x000D_
		RFX5_x000D_
		SELENBP1_x000D_
		POGZ_x000D_
		TDRKH_x000D_
		CELF3_x000D_
		MRPL9_x000D_
		C2CD4D_x000D_
		THEM5_x000D_
		THEM4_x000D_
		S100A10_x000D_
		S100A11_x000D_
		CRNN_x000D_
		LCE3A_x000D_
		LCE1C_x000D_
		S100A6_x000D_
		S100A4_x000D_
		S100A3_x000D_
		S100A2_x000D_
		S100A16_x000D_
		S100A13_x000D_
		ILF2_x000D_
		GATAD2B_x000D_
		DENND4B_x000D_
		CRTC2_x000D_
		SLC39A1_x000D_
		JTB_x000D_
		RAB13_x000D_
		TPM3_x000D_
		C1orf43_x000D_
		UBE2Q1_x000D_
		ADAR_x000D_
		PMVK_x000D_
		PBXIP1_x000D_
		DPM3_x000D_
		THBS3_x000D_
		FAM189B_x000D_
		SCAMP3_x000D_
		CLK2_x000D_
		PKLR_x000D_
		RUSC1-AS1_x000D_
		ASH1L_x000D_
		GON4L_x000D_
		RIT1_x000D_
		KIAA0907_x000D_
		SSR2_x000D_
		UBQLN4_x000D_
		MEX3A_x000D_
		PAQR6_x000D_
		SMG5_x000D_
		CCT3_x000D_
		MEF2D_x000D_
		GPATCH4_x000D_
		NES_x000D_
		ISG20L2_x000D_
		MRPL24_x000D_
		HDGF_x000D_
		SH2D2A_x000D_
		ARHGEF11_x000D_
		ETV3L_x000D_
		ETV3_x000D_
		OR10J3_x000D_
		TAGLN2_x000D_
		PIGM_x000D_
		IGSF8_x000D_
		COPA_x000D_
		USF1_x000D_
		PVRL4_x000D_
		PFDN2_x000D_
		DEDD_x000D_
		B4GALT3_x000D_
		MPZ_x000D_
		RGS5_x000D_
		LMX1A_x000D_
		ALDH9A1_x000D_
		TMCO1_x000D_
		RP11-9L18.3_x000D_
		TADA1_x000D_
		MPC2_x000D_
		GCSH_x000D_
		GPR161_x000D_
		NME7_x000D_
		SLC19A2_x000D_
		SCYL3_x000D_
		KIFAP3_x000D_
		VAMP4_x000D_
		CENPL_x000D_
		RC3H1_x000D_
		MRPS14_x000D_
		KIAA0040_x000D_
		RFWD2_x000D_
		ABL2_x000D_
		TOR1AIP2_x000D_
		STX6_x000D_
		GLUL_x000D_
		RNASEL_x000D_
		NCF2_x000D_
		ARPC5_x000D_
		EDEM3_x000D_
		FAM129A_x000D_
		TRMT1L_x000D_
		IVNS1ABP_x000D_
		TPR_x000D_
		UCHL5_x000D_
		GLRX2_x000D_
		ZBTB41_x000D_
		DENND1B_x000D_
		ATP6V1G3_x000D_
		ZNF281_x000D_
		DDX59_x000D_
		ASCL5_x000D_
		TMEM9_x000D_
		TNNI1_x000D_
		PHLDA3_x000D_
		CSRP1_x000D_
		ARL8A_x000D_
		UBE2T_x000D_
		SYT2_x000D_
		KDM5B_x000D_
		RABIF_x000D_
		KLHL12_x000D_
		ADIPOR1_x000D_
		CYB5R1_x000D_
		MYOG_x000D_
		MYBPH_x000D_
		ETNK2_x000D_
		KISS1_x000D_
		PPP1R15B_x000D_
		LRRN2_x000D_
		TMEM81_x000D_
		RBBP5_x000D_
		DSTYK_x000D_
		NUAK2_x000D_
		KLHDC8A_x000D_
		ELK4_x000D_
		SLC45A3_x000D_
		NUCKS1_x000D_
		RAB29_x000D_
		SLC41A1_x000D_
		PM20D1_x000D_
		EIF2D_x000D_
		PIGR_x000D_
		FCAMR_x000D_
		C1orf116_x000D_
		YOD1_x000D_
		LAMB3_x000D_
		C1orf74_x000D_
		IRF6_x000D_
		KCNH1_x000D_
		RD3_x000D_
		SLC30A1_x000D_
		LPGAT1_x000D_
		INTS7_x000D_
		TMEM206_x000D_
		BATF3_x000D_
		NSL1_x000D_
		ANGEL2_x000D_
		PTPN14_x000D_
		ESRRG_x000D_
		GPATCH2_x000D_
		EPRS_x000D_
		BPNT1_x000D_
		RAB3GAP2_x000D_
		DUSP10_x000D_
		TLR5_x000D_
		SUSD4_x000D_
		TP53BP2_x000D_
		NVL_x000D_
		WDR26_x000D_
		LBR_x000D_
		ENAH_x000D_
		TMEM63A_x000D_
		LEFTY2_x000D_
		SDE2_x000D_
		ACBD3_x000D_
		PARP1_x000D_
		ITPKB_x000D_
		CDC42BPA_x000D_
		JMJD4_x000D_
		C1orf35_x000D_
		MRPL55_x000D_
		TRIM11_x000D_
		TRIM17_x000D_
		HIST3H2A_x000D_
		BTNL10_x000D_
		CCSAP_x000D_
		ACTA1_x000D_
		NUP133_x000D_
		ABCB10_x000D_
		TAF5L_x000D_
		PGBD5_x000D_
		C1orf198_x000D_
		TTC13_x000D_
		C1orf131_x000D_
		EXOC8_x000D_
		EGLN1_x000D_
		TSNAX_x000D_
		SIPA1L2_x000D_
		PCNXL2_x000D_
		TARBP1_x000D_
		IRF2BP2_x000D_
		TOMM20_x000D_
		B3GALNT2_x000D_
		LYST_x000D_
		HEATR1_x000D_
		MT1HL1_x000D_
		FH_x000D_
		OPN3_x000D_
		CHML_x000D_
		MAP1LC3C_x000D_
		CEP170_x000D_
		AKT3_x000D_
		ADSS_x000D_
		SMYD3_x000D_
		TFB2M_x000D_
		AHCTF1_x000D_
		ZNF669_x000D_
		C1orf229_x000D_
		ZNF124_x000D_
		ZNF496_x000D_
		SH3BP5L_x000D_
		ZNF692_x000D_
		ATAD3B_x000D_
		ATAD3A_x000D_
		PLCH2_x000D_
		TNFRSF14_x000D_
		CLCN6_x000D_
		PRAMEF25_x000D_
		FHAD1_x000D_
		CELA2A_x000D_
		CLCNKA_x000D_
		SZRD1_x000D_
		MINOS1_x000D_
		NBL1_x000D_
		MINOS1-NBL1_x000D_
		SRRM1_x000D_
		SEPN1_x000D_
		MTFR1L_x000D_
		ZBTB8A_x000D_
		SH3D21_x000D_
		PPCS_x000D_
		C1orf50_x000D_
		CYP4B1_x000D_
		FPGT_x000D_
		FPGT-TNNI3K_x000D_
		ACADM_x000D_
		DNAJB4_x000D_
		HS2ST1_x000D_
		LRRC8C_x000D_
		LRRC8D_x000D_
		RNPC3_x000D_
		AMY2B_x000D_
		GNAI3_x000D_
		AMPD2_x000D_
		GSTM4_x000D_
		GSTM2_x000D_
		GSTM1_x000D_
		ATP1A1_x000D_
		FAM231D_x000D_
		POLR3GL_x000D_
		CHD1L_x000D_
		NBPF19_x000D_
		PLEKHO1_x000D_
		LCE1B_x000D_
		INTS3_x000D_
		SLC27A3_x000D_
		ADAM15_x000D_
		DCST1_x000D_
		EFNA4_x000D_
		EFNA3_x000D_
		MTX1_x000D_
		C1orf226_x000D_
		UCK2_x000D_
		C1orf220_x000D_
		IER5_x000D_
		NAV1_x000D_
		MDM4_x000D_
		LYPLAL1_x000D_
		CNIH3_x000D_
		SNAP47_x000D_
		RHOU_x000D_
		DISC1_x000D_
		TSNAX-DISC1_x000D_
		CDK11B_x000D_
		SLC35E2B_x000D_
		CDK11A_x000D_
		SLC35E2_x000D_
		FAAP20_x000D_
		TTC34_x000D_
		TNFRSF25_x000D_
		PLEKHG5_x000D_
		ERRFI1_x000D_
		HNRNPCL1_x000D_
		ALDH4A1_x000D_
		IFFO2_x000D_
		DDOST_x000D_
		HNRNPR_x000D_
		SMIM12_x000D_
		SFPQ_x000D_
		RRAGC_x000D_
		MYCBP_x000D_
		EBNA1BP2_x000D_
		MKNK1_x000D_
		MOB3C_x000D_
		CDCP2_x000D_
		CYB5RL_x000D_
		PLPP3_x000D_
		OMA1_x000D_
		GBP2_x000D_
		ARHGAP29_x000D_
		CLCC1_x000D_
		RHOC_x000D_
		PPM1J_x000D_
		BCAS2_x000D_
		WARS2_x000D_
		SEC22B_x000D_
		PEX11B_x000D_
		RBM8A_x000D_
		NBPF10_x000D_
		NOTCH2NL_x000D_
		NBPF14_x000D_
		HIST2H2AA4_x000D_
		HIST2H2BE_x000D_
		MCL1_x000D_
		ADAMTSL4-AS1_x000D_
		CDC42SE1_x000D_
		VPS72_x000D_
		RORC_x000D_
		PYGO2_x000D_
		SHC1_x000D_
		KRTCAP2_x000D_
		MUC1_x000D_
		GBA_x000D_
		YY1AP1_x000D_
		ARHGEF2_x000D_
		GLMP_x000D_
		C1orf204_x000D_
		DCAF8_x000D_
		PEX19_x000D_
		F11R_x000D_
		TSTD1_x000D_
		CREG1_x000D_
		PIGC_x000D_
		SEC16B_x000D_
		ACBD6_x000D_
		TNNT2_x000D_
		LAD1_x000D_
		PLEKHA6_x000D_
		BLACAT1_x000D_
		AIDA_x000D_
		LEFTY1_x000D_
		PYCR2_x000D_
		RBM34_x000D_
		ARID4B_x000D_
		HNRNPU_x000D_
		ACP1_x000D_
		SNTG2_x000D_
		TPO_x000D_
		TRAPPC12_x000D_
		RPS7_x000D_
		COLEC11_x000D_
		RNF144A_x000D_
		ID2_x000D_
		ASAP2_x000D_
		CPSF3_x000D_
		IAH1_x000D_
		TAF1B_x000D_
		KLF11_x000D_
		RRM2_x000D_
		C2orf48_x000D_
		HPCAL1_x000D_
		KCNF1_x000D_
		PQLC3_x000D_
		TRIB2_x000D_
		FAM84A_x000D_
		DDX1_x000D_
		VSNL1_x000D_
		GEN1_x000D_
		MSGN1_x000D_
		RHOB_x000D_
		KLHL29_x000D_
		UBXN2A_x000D_
		NCOA1_x000D_
		CENPO_x000D_
		RAB10_x000D_
		HADHB_x000D_
		EPT1_x000D_
		KCNK3_x000D_
		MAPRE3_x000D_
		TMEM214_x000D_
		AGBL5_x000D_
		EMILIN1_x000D_
		KHK_x000D_
		TCF23_x000D_
		ATRAID_x000D_
		CAD_x000D_
		SNX17_x000D_
		NRBP1_x000D_
		SLC4A1AP_x000D_
		FOSL2_x000D_
		PLB1_x000D_
		WDR43_x000D_
		CLIP4_x000D_
		YPEL5_x000D_
		LCLAT1_x000D_
		EHD3_x000D_
		SPAST_x000D_
		SLC30A6_x000D_
		YIPF4_x000D_
		BIRC6_x000D_
		TTC27_x000D_
		CRIM1_x000D_
		GPATCH11_x000D_
		NDUFAF7_x000D_
		QPCT_x000D_
		GALM_x000D_
		GEMIN6_x000D_
		PKDCC_x000D_
		EML4_x000D_
		MTA3_x000D_
		LINC01126_x000D_
		PLEKHH2_x000D_
		DYNC2LI1_x000D_
		PPM1B_x000D_
		SLC3A1_x000D_
		CAMKMT_x000D_
		PRKCE_x000D_
		EPAS1_x000D_
		RHOQ_x000D_
		CRIPT_x000D_
		SOCS5_x000D_
		TTC7A_x000D_
		EPCAM_x000D_
		FOXN2_x000D_
		PPP1R21_x000D_
		CHAC2_x000D_
		ERLEC1_x000D_
		SPTBN1_x000D_
		RPS27A_x000D_
		CFAP36_x000D_
		VRK2_x000D_
		PAPOLG_x000D_
		PEX13_x000D_
		AHSA2_x000D_
		USP34_x000D_
		COMMD1_x000D_
		B3GNT2_x000D_
		EHBP1_x000D_
		OTX1_x000D_
		MDH1_x000D_
		UGP2_x000D_
		LGALSL_x000D_
		AFTPH_x000D_
		CEP68_x000D_
		ACTR2_x000D_
		ETAA1_x000D_
		PNO1_x000D_
		ANTXR1_x000D_
		GMCL1_x000D_
		PCBP1_x000D_
		PCYOX1_x000D_
		VAX2_x000D_
		ATP6V1B1_x000D_
		MPHOSPH10_x000D_
		ZNF638_x000D_
		DYSF_x000D_
		SPR_x000D_
		EMX1_x000D_
		NOTO_x000D_
		SMYD5_x000D_
		CCT7_x000D_
		ALMS1_x000D_
		STAMBP_x000D_
		ACTG2_x000D_
		DGUOK_x000D_
		MTHFD2_x000D_
		WDR54_x000D_
		TTC31_x000D_
		TLX2_x000D_
		HTRA2_x000D_
		DOK1_x000D_
		SEMA4F_x000D_
		HK2_x000D_
		POLE4_x000D_
		MRPL19_x000D_
		REG3G_x000D_
		TMSB10_x000D_
		KCMF1_x000D_
		TCF7L1_x000D_
		TGOLN2_x000D_
		ELMOD3_x000D_
		SH2D6_x000D_
		MAT2A_x000D_
		VAMP8_x000D_
		VAMP5_x000D_
		RNF181_x000D_
		USP39_x000D_
		ATOH8_x000D_
		PTCD3_x000D_
		MRPL35_x000D_
		KDM3A_x000D_
		RMND5A_x000D_
		THNSL2_x000D_
		RPIA_x000D_
		TEKT4_x000D_
		MAL_x000D_
		PROM2_x000D_
		KCNIP3_x000D_
		FAHD2A_x000D_
		STARD7-AS1_x000D_
		CIAO1_x000D_
		NCAPH_x000D_
		ARID5A_x000D_
		FER1L5_x000D_
		CNNM3_x000D_
		ANKRD36_x000D_
		COX5B_x000D_
		INPP4A_x000D_
		UNC50_x000D_
		EIF5B_x000D_
		PDCL3_x000D_
		NPAS2_x000D_
		RPL31_x000D_
		CNOT11_x000D_
		MAP4K4_x000D_
		IL1R2_x000D_
		IL1R1_x000D_
		TMEM182_x000D_
		MRPS9_x000D_
		C2orf49_x000D_
		NCK2_x000D_
		SULT1C2_x000D_
		SULT1C4_x000D_
		GCC2_x000D_
		LIMS1_x000D_
		RANBP2_x000D_
		SOWAHC_x000D_
		RGPD6_x000D_
		BCL2L11_x000D_
		MERTK_x000D_
		TMEM87B_x000D_
		FBLN7_x000D_
		ZC3H6_x000D_
		TTL_x000D_
		POLR1B_x000D_
		CHCHD5_x000D_
		SLC20A1_x000D_
		CBWD2_x000D_
		FOXD4L1_x000D_
		RABL2A_x000D_
		ACTR3_x000D_
		DDX18_x000D_
		INSIG2_x000D_
		MARCO_x000D_
		STEAP3_x000D_
		DBI_x000D_
		TMEM37_x000D_
		CFAP221_x000D_
		PTPN4_x000D_
		EPB41L5_x000D_
		RALB_x000D_
		GLI2_x000D_
		TSN_x000D_
		GYPC_x000D_
		PROC_x000D_
		GPR17_x000D_
		SFT2D3_x000D_
		UGGT1_x000D_
		RAB6C_x000D_
		MZT2B_x000D_
		IMP4_x000D_
		PTPN18_x000D_
		CFC1B_x000D_
		TISP43_x000D_
		CCDC74A_x000D_
		C2orf27A_x000D_
		GPR39_x000D_
		MGAT5_x000D_
		ACMSD_x000D_
		CCNT2_x000D_
		RAB3GAP1_x000D_
		R3HDM1_x000D_
		UBXN4_x000D_
		THSD7B_x000D_
		HNMT_x000D_
		SPOPL_x000D_
		ACVR2A_x000D_
		MBD5_x000D_
		EPC2_x000D_
		TNFAIP6_x000D_
		FMNL2_x000D_
		ARL6IP6_x000D_
		PKP4_x000D_
		TANC1_x000D_
		MARCH7_x000D_
		TANK_x000D_
		PSMD14_x000D_
		GCA_x000D_
		CSRNP3_x000D_
		CERS6_x000D_
		PPIG_x000D_
		SSB_x000D_
		UBR3_x000D_
		SP5_x000D_
		GAD1_x000D_
		GORASP2_x000D_
		DCAF17_x000D_
		CYBRD1_x000D_
		DYNC1I2_x000D_
		HAT1_x000D_
		METAP1D_x000D_
		ITGA6_x000D_
		PDK1_x000D_
		ZAK_x000D_
		CDCA7_x000D_
		SP9_x000D_
		SCRN3_x000D_
		H3F3AP4_x000D_
		HOXD12_x000D_
		HOXD9_x000D_
		HOXD8_x000D_
		HOXD1_x000D_
		MTX2_x000D_
		HNRNPA3_x000D_
		AGPS_x000D_
		RBM45_x000D_
		PLEKHA3_x000D_
		UBE2E3_x000D_
		ITGA4_x000D_
		SSFA2_x000D_
		ZC3H15_x000D_
		ITGAV_x000D_
		FAM171B_x000D_
		GULP1_x000D_
		COL3A1_x000D_
		WDR75_x000D_
		ASNSD1_x000D_
		PMS1_x000D_
		INPP1_x000D_
		MFSD6_x000D_
		NAB1_x000D_
		GLS_x000D_
		MYO1B_x000D_
		SLC39A10_x000D_
		SF3B1_x000D_
		COQ10B_x000D_
		MARS2_x000D_
		SPATS2L_x000D_
		NIF3L1_x000D_
		NDUFB3_x000D_
		CFLAR_x000D_
		CASP10_x000D_
		CASP8_x000D_
		STRADB_x000D_
		FZD7_x000D_
		NOP58_x000D_
		BMPR2_x000D_
		FAM117B_x000D_
		CARF_x000D_
		NBEAL1_x000D_
		CYP20A1_x000D_
		ABI2_x000D_
		PARD3B_x000D_
		NRP2_x000D_
		EEF1B2_x000D_
		ZDBF2_x000D_
		FASTKD2_x000D_
		CREB1_x000D_
		CCNYL1_x000D_
		PIKFYVE_x000D_
		RPE_x000D_
		CPS1_x000D_
		SPAG16_x000D_
		ATIC_x000D_
		TMEM169_x000D_
		XRCC5_x000D_
		SMARCAL1_x000D_
		IGFBP2_x000D_
		ARPC2_x000D_
		GPBAR1_x000D_
		PNKD_x000D_
		SLC11A1_x000D_
		CTDSP1_x000D_
		RQCD1_x000D_
		PLCD4_x000D_
		BCS1L_x000D_
		STK36_x000D_
		TTLL4_x000D_
		CYP27A1_x000D_
		WNT6_x000D_
		WNT10A_x000D_
		CDK5R2_x000D_
		FAM134A_x000D_
		ZFAND2B_x000D_
		ANKZF1_x000D_
		STK16_x000D_
		TUBA4B_x000D_
		DNAJB2_x000D_
		DES_x000D_
		GMPPA_x000D_
		ASIC4_x000D_
		TMEM198_x000D_
		INHA_x000D_
		STK11IP_x000D_
		SLC4A3_x000D_
		CCDC140_x000D_
		SGPP2_x000D_
		ACSL3_x000D_
		MRPL44_x000D_
		RHBDD1_x000D_
		MFF_x000D_
		AGFG1_x000D_
		FBXO36_x000D_
		SP140_x000D_
		SP140L_x000D_
		SP100_x000D_
		CAB39_x000D_
		ITM2C_x000D_
		C2orf72_x000D_
		PSMD1_x000D_
		ARMC9_x000D_
		B3GNT7_x000D_
		C2orf57_x000D_
		PTMA_x000D_
		COPS7B_x000D_
		DIS3L2_x000D_
		ALPP_x000D_
		ALPPL2_x000D_
		PRSS56_x000D_
		CHRND_x000D_
		CHRNG_x000D_
		EIF4E2_x000D_
		EFHD1_x000D_
		NEU2_x000D_
		INPP5D_x000D_
		ATG16L1_x000D_
		DGKD_x000D_
		UGT1A1_x000D_
		SH3BP4_x000D_
		AGAP1_x000D_
		ACKR3_x000D_
		COPS8_x000D_
		MLPH_x000D_
		PRLH_x000D_
		RAMP1_x000D_
		ESPNL_x000D_
		FAM132B_x000D_
		TRAF3IP1_x000D_
		ASB1_x000D_
		GPC1_x000D_
		RNPEPL1_x000D_
		AQP12A_x000D_
		AGXT_x000D_
		SNED1_x000D_
		PPP1R7_x000D_
		ANO7_x000D_
		SEPT2_x000D_
		FARP2_x000D_
		BOK_x000D_
		ATG4B_x000D_
		ING5_x000D_
		D2HGDH_x000D_
		GAL3ST2_x000D_
		NEU4_x000D_
		RTP5_x000D_
		FAM110C_x000D_
		SH3YL1_x000D_
		TMEM18_x000D_
		PXDN_x000D_
		TSSC1_x000D_
		ADI1_x000D_
		ITGB1BP1_x000D_
		ADAM17_x000D_
		YWHAQ_x000D_
		CYS1_x000D_
		ODC1_x000D_
		NOL10_x000D_
		PDIA6_x000D_
		FLJ33534_x000D_
		ROCK2_x000D_
		NBAS_x000D_
		FAM49A_x000D_
		WDR35_x000D_
		MATN3_x000D_
		LAPTM4A_x000D_
		SDC1_x000D_
		PUM2_x000D_
		LDAH_x000D_
		ATAD2B_x000D_
		C2orf44_x000D_
		SF3B6_x000D_
		TP53I3_x000D_
		PFN4_x000D_
		ITSN2_x000D_
		PTRHD1_x000D_
		ADCY3_x000D_
		DNAJC27_x000D_
		POMC_x000D_
		KIF3C_x000D_
		HADHA_x000D_
		ADGRF3_x000D_
		OTOF_x000D_
		OST4_x000D_
		PREB_x000D_
		SLC5A6_x000D_
		SLC30A3_x000D_
		UCN_x000D_
		MPV17_x000D_
		GTF3C2_x000D_
		EIF2B4_x000D_
		ZNF513_x000D_
		PPM1G_x000D_
		IFT172_x000D_
		FNDC4_x000D_
		ZNF512_x000D_
		SUPT7L_x000D_
		RBKS_x000D_
		TRMT61B_x000D_
		C2orf71_x000D_
		ALK_x000D_
		GALNT14_x000D_
		FAM98A_x000D_
		FEZ2_x000D_
		STRN_x000D_
		HEATR5B_x000D_
		EIF2AK2_x000D_
		CEBPZ_x000D_
		PRKD3_x000D_
		ATL2_x000D_
		HNRNPLL_x000D_
		SRSF7_x000D_
		DHX57_x000D_
		SOS1_x000D_
		MAP4K3_x000D_
		THUMPD2_x000D_
		OXER1_x000D_
		HAAO_x000D_
		ZFP36L2_x000D_
		THADA_x000D_
		LRPPRC_x000D_
		PREPL_x000D_
		SIX2_x000D_
		SRBD1_x000D_
		PIGF_x000D_
		MCFD2_x000D_
		FBXO11_x000D_
		NRXN1_x000D_
		PSME4_x000D_
		MTIF2_x000D_
		CCDC88A_x000D_
		PPP4R3B_x000D_
		PNPT1_x000D_
		EFEMP1_x000D_
		FANCL_x000D_
		BCL11A_x000D_
		PUS10_x000D_
		LOC339803_x000D_
		XPO1_x000D_
		CCT4_x000D_
		TMEM17_x000D_
		VPS54_x000D_
		PELI1_x000D_
		RAB1A_x000D_
		SPRED2_x000D_
		C1D_x000D_
		CNRIP1_x000D_
		GFPT1_x000D_
		NFU1_x000D_
		AAK1_x000D_
		ANXA4_x000D_
		SNRPG_x000D_
		FAM136A_x000D_
		TGFA_x000D_
		ADD2_x000D_
		MCEE_x000D_
		PAIP2B_x000D_
		EXOC6B_x000D_
		PRADC1_x000D_
		FBXO41_x000D_
		EGR4_x000D_
		TPRKB_x000D_
		DUSP11_x000D_
		BOLA3_x000D_
		MOB1A_x000D_
		C2orf81_x000D_
		RTKN_x000D_
		MOGS_x000D_
		CCDC142_x000D_
		LBX2_x000D_
		PCGF1_x000D_
		AUP1_x000D_
		EVA1A_x000D_
		SUCLG1_x000D_
		RETSAT_x000D_
		CAPG_x000D_
		GGCX_x000D_
		TMEM150A_x000D_
		C2orf68_x000D_
		SFTPB_x000D_
		IMMT_x000D_
		CD8B_x000D_
		KRCC1_x000D_
		EIF2AK3_x000D_
		GPAT2_x000D_
		ASTL_x000D_
		DUSP2_x000D_
		STARD7_x000D_
		TMEM127_x000D_
		SNRNP200_x000D_
		NEURL3_x000D_
		KANSL3_x000D_
		LMAN2L_x000D_
		SEMA4C_x000D_
		FAHD2B_x000D_
		ANKRD36B_x000D_
		ACTR1B_x000D_
		TMEM131_x000D_
		COA5_x000D_
		MGAT4A_x000D_
		KIAA1211L_x000D_
		MITD1_x000D_
		LYG1_x000D_
		TXNDC9_x000D_
		REV1_x000D_
		CHST10_x000D_
		CREG2_x000D_
		MFSD9_x000D_
		TGFBRAP1_x000D_
		FHL2_x000D_
		UXS1_x000D_
		RGPD3_x000D_
		SEPT10_x000D_
		MALL_x000D_
		NPHP1_x000D_
		LIMS3L_x000D_
		RGPD8_x000D_
		ANAPC1_x000D_
		ZC3H8_x000D_
		RGPD5_x000D_
		PAX8_x000D_
		SLC35F5_x000D_
		CCDC93_x000D_
		C2orf76_x000D_
		TMEM185B_x000D_
		TFCP2L1_x000D_
		CLASP1_x000D_
		NIFK_x000D_
		BIN1_x000D_
		CYP27C1_x000D_
		ERCC3_x000D_
		MAP3K2_x000D_
		LIMS2_x000D_
		WDR33_x000D_
		POLR2D_x000D_
		AMMECR1L_x000D_
		SAP130_x000D_
		HS6ST1_x000D_
		CCDC74B_x000D_
		SMPD4_x000D_
		TUBA3E_x000D_
		CCDC115_x000D_
		FAM168B_x000D_
		WTH3DI_x000D_
		LYPD1_x000D_
		TMEM163_x000D_
		CCNT2-AS1_x000D_
		ZRANB3_x000D_
		MCM6_x000D_
		DARS_x000D_
		GTDC1_x000D_
		ZEB2_x000D_
		ORC4_x000D_
		MMADHC_x000D_
		RND3_x000D_
		RBM43_x000D_
		NMI_x000D_
		STAM2_x000D_
		PRPF40A_x000D_
		LOC100144595_x000D_
		ACVR1_x000D_
		CCDC148_x000D_
		WDSUB1_x000D_
		BAZ2B_x000D_
		RBMS1_x000D_
		DPP4_x000D_
		IFIH1_x000D_
		FIGN_x000D_
		GRB14_x000D_
		COBLL1_x000D_
		SLC38A11_x000D_
		SCN3A_x000D_
		GALNT3_x000D_
		STK39_x000D_
		FASTKD1_x000D_
		METTL5_x000D_
		TLK1_x000D_
		METTL8_x000D_
		SLC25A12_x000D_
		DLX2_x000D_
		SP3_x000D_
		OLA1_x000D_
		CIR1_x000D_
		GPR155_x000D_
		WIPF1_x000D_
		ATF2_x000D_
		ATP5G3_x000D_
[truncated: 11,285 more rows]
